# Supplementary material for: The cellular basis of cartilage growth and shape change in larval and metamorphosing Xenopus frogs
Source: PLoS One. 2023 Jan 12;18(1):e0277110. doi: 10.1371/journal.pone.0277110 (PMC9836273; doi:10.1371/journal.pone.0277110)
Supplement: S1 Table — (XLSX) [file pone.0277110.s004.xlsx]

## Sheet: raw data
specimen	stage	cartilage	side	region	BrdU_labeled_cells	unlabeled_cells	total_cells	percent_BrdU_labeled_cells
C64F	47	LJ	left	proximal	1	33	34	2.94
C94F	47	LJ	left	proximal	9	30	39	23.08
C73F	47	LJ	left	proximal	2	37	39	5.13
D300F	47	LJ	left	proximal	0	19	19	0
D305F	47	LJ	left	proximal	0	17	17	0
C63F	48	LJ	left	proximal	1	26	27	3.7
C72F	48	LJ	left	proximal	2	44	46	4.35
D302F	48	LJ	left	proximal	0	11	11	0
D303F	48	LJ	left	proximal	0	13	13	0
D304F	48	LJ	left	proximal	0	32	32	0
C60F	49	LJ	left	proximal	1	43	44	2.27
C68F	49	LJ	left	proximal	4	26	30	13.33
C70F	49	LJ	left	proximal	0	24	24	0
D301F	49	LJ	left	proximal	0	29	29	0
D307F	49	LJ	left	proximal	2	35	37	5.41
D309F	49	LJ	left	proximal	0	30	30	0
D313F	49	LJ	left	proximal	1	38	39	2.56
C55F	50	LJ	left	proximal	5	37	42	11.9
C58F	50	LJ	left	proximal	7	36	43	16.28
C71F	50	LJ	left	proximal	1	45	46	2.17
C74F	50	LJ	left	proximal	1	22	23	4.35
D310F	50	LJ	left	proximal	1	40	41	2.44
D311F	50	LJ	left	proximal	3	28	31	9.68
D192F	51	LJ	left	proximal	4	12	16	25
D193F	51	LJ	left	proximal	3	15	18	16.67
D197F	51	LJ	left	proximal	1	15	16	6.25
C54F	51	LJ	left	proximal	5	56	61	8.2
C57F	51	LJ	left	proximal	0	50	50	0
C61F	51	LJ	left	proximal	5	42	47	10.64
C67F	51	LJ	left	proximal	0	39	39	0
D308F	51	LJ	left	proximal	0	33	33	0
D312F	51	LJ	left	proximal	1	34	35	2.86
D266F	52	LJ	left	proximal	8	41	49	16.33
D267F	52	LJ	left	proximal	14	106	120	11.67
D268F	52	LJ	left	proximal	0	22	22	0
C53F	52	LJ	left	proximal	4	44	48	8.33
C56F	52	LJ	left	proximal	4	57	61	6.56
C77F	52	LJ	left	proximal	5	70	75	6.67
C95F	52	LJ	left	proximal	6	79	85	7.06
D194F	53	LJ	left	proximal	7	11	18	38.89
D198F	53	LJ	left	proximal	12	45	57	21.05
D199F	53	LJ	left	proximal	10	18	28	35.71
D201F	53	LJ	left	proximal	2	13	15	13.33
C96F	53	LJ	left	proximal	7	52	59	11.86
C97F	53	LJ	left	proximal	3	50	53	5.66
D204F	54	LJ	left	proximal	5	24	29	17.24
D319F	54	LJ	left	proximal	0	46	46	0
D322F	54	LJ	left	proximal	0	53	53	0
D317F	54	LJ	left	proximal	0	42	42	0
D325F	54	LJ	left	proximal	1	58	59	1.69
D203F	54	LJ	left	proximal	4	20	24	16.67
D205F	54	LJ	left	proximal	4	31	35	11.43
D207F	55	LJ	left	proximal	8	43	51	15.69
D208F	55	LJ	left	proximal	9	22	31	29.03
D209F	55	LJ	left	proximal	5	36	41	12.2
D213F	55	LJ	left	proximal	5	31	36	13.89
D214F	55	LJ	left	proximal	6	32	38	15.79
D215F	55	LJ	left	proximal	1	49	50	2
D216F	55	LJ	left	proximal	22	20	42	52.38
D217F	55	LJ	left	proximal	38	53	91	41.76
D19F	56	LJ	left	proximal	17	68	85	20
D135F	56	LJ	left	proximal	33	82	115	28.7
D145F	56	LJ	left	proximal	7	21	28	25
H1F	56	LJ	left	proximal	0	87	87	0
H34F	56	LJ	left	proximal	1	68	69	1.45
D103F	56	LJ	left	proximal	0	89	89	0
D147F	56	LJ	left	proximal	16	41	57	28.07
D220F	56	LJ	left	proximal	25	23	48	52.08
H12F	56	LJ	left	proximal	4	44	48	8.33
D148F	57	LJ	left	proximal	3	31	34	8.82
D106F	57	LJ	left	proximal	3	100	103	2.91
D104F	57	LJ	left	proximal	2	36	38	5.26
H33F	57	LJ	left	proximal	32	99	131	24.43
H32F	57	LJ	left	proximal	21	101	122	17.21
H35F	57	LJ	left	proximal	0	101	101	0
D350F	57	LJ	left	proximal	23	76	99	23.23
D351F	57	LJ	left	proximal	32	79	111	28.83
D109F	58	LJ	left	proximal	7	87	94	7.45
D105F	58	LJ	left	proximal	13	77	90	14.44
D99F	58	LJ	left	proximal	0	160	160	0
D5F	58	LJ	left	proximal	8	39	47	17.02
D4F	58	LJ	left	proximal	28	24	52	53.85
D137F	58	LJ	left	proximal	86	148	234	36.75
D165F	58	LJ	left	proximal	54	122	176	30.68
D43F	59	LJ	left	proximal	19	40	59	32.2
D23F	59	LJ	left	proximal	40	91	131	30.53
D3F	59	LJ	left	proximal	41	76	117	35.04
D42F	59	LJ	left	proximal	8	56	64	12.5
D166F	59	LJ	left	proximal	18	91	109	16.51
H9F	59	LJ	left	proximal	67	136	203	33
D45F	60	LJ	left	proximal	21	143	164	12.8
D44F	60	LJ	left	proximal	40	91	131	30.53
D24F	60	LJ	left	proximal	21	125	146	14.38
D150F	60	LJ	left	proximal	68	113	181	37.57
H41F	60	LJ	left	proximal	51	97	148	34.46
H42F	60	LJ	left	proximal	44	119	163	26.99
D149F	61	LJ	left	proximal	42	111	153	27.45
D47F	61	LJ	left	proximal	89	209	298	29.87
D2F	61	LJ	left	proximal	17	99	116	14.66
D25F	61	LJ	left	proximal	47	128	175	26.86
D46F	61	LJ	left	proximal	16	265	281	5.69
D119F	61	LJ	left	proximal	4	140	144	2.78
H17F	61	LJ	left	proximal	44	143	187	23.53
D156F	62	LJ	left	proximal	42	119	161	26.09
D139F	62	LJ	left	proximal	33	109	142	23.24
H43F	62	LJ	left	proximal	22	151	173	12.72
H44F	62	LJ	left	proximal	60	96	156	38.46
D160F	62	LJ	left	proximal	94	163	257	36.58
D161F	62	LJ	left	proximal	68	139	207	32.85
D163F	62	LJ	left	proximal	50	162	212	23.58
D169F	63	LJ	left	proximal	72	105	177	40.68
D21F	63	LJ	left	proximal	83	299	382	21.73
D171F	63	LJ	left	proximal	8	89	97	8.25
D172F	63	LJ	left	proximal	32	121	153	20.92
D128F	63	LJ	left	proximal	51	178	229	22.27
D162F	63	LJ	left	proximal	16	140	156	10.26
D129F	64	LJ	left	proximal	11	121	132	8.33
D22F	64	LJ	left	proximal	67	249	316	21.2
H51F	64	LJ	left	proximal	16	169	185	8.65
D1F	64	LJ	left	proximal	6	17	23	26.09
D144F	64	LJ	left	proximal	25	124	149	16.78
D173F	64	LJ	left	proximal	16	128	144	11.11
D26F	65	LJ	left	proximal	36	160	196	18.37
D67F	65	LJ	left	proximal	15	112	127	11.81
D68F	65	LJ	left	proximal	8	89	97	8.25
D275F	65	LJ	left	proximal	45	285	330	13.64
D276F	65	LJ	left	proximal	22	321	343	6.41
D50F	65	LJ	left	proximal	2	110	112	1.79
D51F	65	LJ	left	proximal	0	214	214	0
D78F	66	LJ	left	proximal	37	187	224	16.52
D79F	66	LJ	left	proximal	22	180	202	10.89
D82F	66	LJ	left	proximal	0	180	180	0
D93F	66	LJ	left	proximal	3	138	141	2.13
D284F	66	LJ	left	proximal	5	519	524	0.95
D286F	66	LJ	left	proximal	1	217	218	0.46
D287F	66	LJ	left	proximal	16	246	262	6.11
D269F	67	LJ	left	proximal	2	299	301	0.66
D270F	67	LJ	left	proximal	0	62	62	0
D271F	67	LJ	left	proximal	3	95	98	3.06
D272F	67	LJ	left	proximal	3	245	248	1.21
D273F	67	LJ	left	proximal	4	242	246	1.63
D274F	67	LJ	left	proximal	4	336	340	1.18
C64F	47	LJ	right	proximal	0	32	32	0
C94F	47	LJ	right	proximal	3	16	19	15.79
C73F	47	LJ	right	proximal	2	23	25	8
D300F	47	LJ	right	proximal	0	21	21	0
D305F	47	LJ	right	proximal	0	9	9	0
C63F	48	LJ	right	proximal	0	22	22	0
C72F	48	LJ	right	proximal	0	32	32	0
D302F	48	LJ	right	proximal	0	19	19	0
D303F	48	LJ	right	proximal	0	16	16	0
D304F	48	LJ	right	proximal	0	30	30	0
C60F	49	LJ	right	proximal	2	30	32	6.25
C68F	49	LJ	right	proximal	3	36	39	7.69
C70F	49	LJ	right	proximal	0	29	29	0
D301F	49	LJ	right	proximal	0	27	27	0
D307F	49	LJ	right	proximal	1	30	31	3.23
D309F	49	LJ	right	proximal	1	32	33	3.03
D313F	49	LJ	right	proximal	0	43	43	0
C55F	50	LJ	right	proximal	8	47	55	14.55
C58F	50	LJ	right	proximal	9	43	52	17.31
C71F	50	LJ	right	proximal	2	48	50	4
C74F	50	LJ	right	proximal	2	27	29	6.9
D310F	50	LJ	right	proximal	2	41	43	4.65
D311F	50	LJ	right	proximal	2	33	35	5.71
D192F	51	LJ	right	proximal	4	14	18	22.22
D193F	51	LJ	right	proximal	1	11	12	8.33
D197F	51	LJ	right	proximal	1	17	18	5.56
C54F	51	LJ	right	proximal	13	60	73	17.81
C57F	51	LJ	right	proximal	2	51	53	3.77
C61F	51	LJ	right	proximal	13	52	65	20
C67F	51	LJ	right	proximal	0	41	41	0
D308F	51	LJ	right	proximal	0	31	31	0
D312F	51	LJ	right	proximal	1	28	29	3.45
D266F	52	LJ	right	proximal	7	34	41	17.07
D267F	52	LJ	right	proximal	8	105	113	7.08
D268F	52	LJ	right	proximal	0	35	35	0
C53F	52	LJ	right	proximal	3	44	47	6.38
C56F	52	LJ	right	proximal	7	75	82	8.54
C77F	52	LJ	right	proximal	3	63	66	4.55
C95F	52	LJ	right	proximal	5	69	74	6.76
D194F	53	LJ	right	proximal	7	13	20	35
D198F	53	LJ	right	proximal	5	23	28	17.86
D199F	53	LJ	right	proximal	10	17	27	37.04
D201F	53	LJ	right	proximal	5	24	29	17.24
C96F	53	LJ	right	proximal	6	59	65	9.23
C97F	53	LJ	right	proximal	2	61	63	3.17
D204F	54	LJ	right	proximal	6	17	23	26.09
D319F	54	LJ	right	proximal	0	55	55	0
D322F	54	LJ	right	proximal	1	60	61	1.64
D317F	54	LJ	right	proximal	2	47	49	4.08
D325F	54	LJ	right	proximal	2	46	48	4.17
D203F	54	LJ	right	proximal	2	19	21	9.52
D205F	54	LJ	right	proximal	4	32	36	11.11
D207F	55	LJ	right	proximal	7	35	42	16.67
D208F	55	LJ	right	proximal	12	29	41	29.27
D209F	55	LJ	right	proximal	7	31	38	18.42
D213F	55	LJ	right	proximal	6	35	41	14.63
D214F	55	LJ	right	proximal	11	35	46	23.91
D215F	55	LJ	right	proximal	2	41	43	4.65
D216F	55	LJ	right	proximal	21	26	47	44.68
D217F	55	LJ	right	proximal	29	43	72	40.28
D19F	56	LJ	right	proximal	18	90	108	16.67
D135F	56	LJ	right	proximal	28	101	129	21.71
D145F	56	LJ	right	proximal	5	25	30	16.67
H1F	56	LJ	right	proximal	0	87	87	0
H34F	56	LJ	right	proximal	2	43	45	4.44
D103F	56	LJ	right	proximal	0	55	55	0
D147F	56	LJ	right	proximal	8	46	54	14.81
D220F	56	LJ	right	proximal	37	46	83	44.58
H12F	56	LJ	right	proximal	3	53	56	5.36
D148F	57	LJ	right	proximal	6	28	34	17.65
D106F	57	LJ	right	proximal	2	85	87	2.3
D104F	57	LJ	right	proximal	4	43	47	8.51
H33F	57	LJ	right	proximal	25	98	123	20.33
H32F	57	LJ	right	proximal	7	71	78	8.97
H35F	57	LJ	right	proximal	0	98	98	0
D350F	57	LJ	right	proximal	17	65	82	20.73
D351F	57	LJ	right	proximal	30	71	101	29.7
D109F	58	LJ	right	proximal	4	72	76	5.26
D105F	58	LJ	right	proximal	9	64	73	12.33
D99F	58	LJ	right	proximal	0	132	132	0
D5F	58	LJ	right	proximal	6	35	41	14.63
D4F	58	LJ	right	proximal	21	30	51	41.18
D137F	58	LJ	right	proximal	61	138	199	30.65
D165F	58	LJ	right	proximal	31	85	116	26.72
D43F	59	LJ	right	proximal	19	45	64	29.69
D23F	59	LJ	right	proximal	26	70	96	27.08
D3F	59	LJ	right	proximal	53	151	204	25.98
D42F	59	LJ	right	proximal	4	32	36	11.11
D166F	59	LJ	right	proximal	39	113	152	25.66
H9F	59	LJ	right	proximal	98	165	263	37.26
D45F	60	LJ	right	proximal	14	164	178	7.87
D44F	60	LJ	right	proximal	26	70	96	27.08
D24F	60	LJ	right	proximal	27	226	253	10.67
D150F	60	LJ	right	proximal	71	109	180	39.44
H41F	60	LJ	right	proximal	51	124	175	29.14
H42F	60	LJ	right	proximal	16	120	136	11.76
D149F	61	LJ	right	proximal	91	206	297	30.64
D47F	61	LJ	right	proximal	35	196	231	15.15
D2F	61	LJ	right	proximal	23	106	129	17.83
D25F	61	LJ	right	proximal	57	165	222	25.68
D46F	61	LJ	right	proximal	15	217	232	6.47
D119F	61	LJ	right	proximal	12	112	124	9.68
H17F	61	LJ	right	proximal	50	131	181	27.62
D156F	62	LJ	right	proximal	25	50	75	33.33
D139F	62	LJ	right	proximal	17	75	92	18.48
H43F	62	LJ	right	proximal	28	143	171	16.37
H44F	62	LJ	right	proximal	48	147	195	24.62
D160F	62	LJ	right	proximal	55	124	179	30.73
D161F	62	LJ	right	proximal	57	143	200	28.5
D163F	62	LJ	right	proximal	63	150	213	29.58
D169F	63	LJ	right	proximal	50	106	156	32.05
D21F	63	LJ	right	proximal	112	216	328	34.15
D171F	63	LJ	right	proximal	16	62	78	20.51
D172F	63	LJ	right	proximal	14	117	131	10.69
D128F	63	LJ	right	proximal	32	135	167	19.16
D162F	63	LJ	right	proximal	33	300	333	9.91
D129F	64	LJ	right	proximal	26	120	146	17.81
D22F	64	LJ	right	proximal	76	264	340	22.35
H51F	64	LJ	right	proximal	19	191	210	9.05
D1F	64	LJ	right	proximal	30	108	138	21.74
D144F	64	LJ	right	proximal	11	117	128	8.59
D173F	64	LJ	right	proximal	16	113	129	12.4
D26F	65	LJ	right	proximal	33	163	196	16.84
D67F	65	LJ	right	proximal	8	98	106	7.55
D68F	65	LJ	right	proximal	7	152	159	4.4
D275F	65	LJ	right	proximal	52	317	369	14.09
D276F	65	LJ	right	proximal	24	387	411	5.84
D50F	65	LJ	right	proximal	9	229	238	3.78
D51F	65	LJ	right	proximal	6	208	214	2.8
D78F	66	LJ	right	proximal	13	171	184	7.07
D79F	66	LJ	right	proximal	38	247	285	13.33
D82F	66	LJ	right	proximal	0	180	180	0
D93F	66	LJ	right	proximal	0	414	414	0
D284F	66	LJ	right	proximal	2	551	553	0.36
D286F	66	LJ	right	proximal	2	251	253	0.79
D287F	66	LJ	right	proximal	6	130	136	4.41
D269F	67	LJ	right	proximal	0	278	278	0
D270F	67	LJ	right	proximal	0	56	56	0
D271F	67	LJ	right	proximal	1	85	86	1.16
D272F	67	LJ	right	proximal	6	220	226	2.65
D273F	67	LJ	right	proximal	7	204	211	3.32
D274F	67	LJ	right	proximal	19	367	386	4.92
C64F	47	LJ	left	middle	2	40	42	4.76
C94F	47	LJ	left	middle	15	32	47	31.91
C73F	47	LJ	left	middle	2	23	25	8
D300F	47	LJ	left	middle	0	43	43	0
D305F	47	LJ	left	middle	1	30	31	3.23
C63F	48	LJ	left	middle	4	42	46	8.7
C72F	48	LJ	left	middle	2	38	40	5
D302F	48	LJ	left	middle	0	52	52	0
D303F	48	LJ	left	middle	0	34	34	0
D304F	48	LJ	left	middle	0	41	41	0
C60F	49	LJ	left	middle	9	62	71	12.68
C68F	49	LJ	left	middle	8	115	123	6.5
C70F	49	LJ	left	middle	5	56	61	8.2
D301F	49	LJ	left	middle	3	82	85	3.53
D307F	49	LJ	left	middle	0	74	74	0
D309F	49	LJ	left	middle	3	76	79	3.8
D313F	49	LJ	left	middle	3	192	195	1.54
C55F	50	LJ	left	middle	9	96	105	8.57
C58F	50	LJ	left	middle	13	114	127	10.24
C71F	50	LJ	left	middle	1	43	44	2.27
C74F	50	LJ	left	middle	6	77	83	7.23
D310F	50	LJ	left	middle	4	44	48	8.33
D311F	50	LJ	left	middle	5	70	75	6.67
D192F	51	LJ	left	middle	16	46	62	25.81
D193F	51	LJ	left	middle	13	32	45	28.89
D197F	51	LJ	left	middle	19	28	47	40.43
C54F	51	LJ	left	middle	17	111	128	13.28
C57F	51	LJ	left	middle	10	117	127	7.87
C61F	51	LJ	left	middle	12	77	89	13.48
C67F	51	LJ	left	middle	5	89	94	5.32
D308F	51	LJ	left	middle	1	82	83	1.2
D312F	51	LJ	left	middle	4	52	56	7.14
D266F	52	LJ	left	middle	19	44	63	30.16
D267F	52	LJ	left	middle	14	135	149	9.4
D268F	52	LJ	left	middle	0	102	102	0
C53F	52	LJ	left	middle	12	89	101	11.88
C56F	52	LJ	left	middle	9	133	142	6.34
C77F	52	LJ	left	middle	26	79	105	24.76
C95F	52	LJ	left	middle	23	190	213	10.8
D194F	53	LJ	left	middle	48	43	91	52.75
D198F	53	LJ	left	middle	30	50	80	37.5
D199F	53	LJ	left	middle	32	19	51	62.75
D201F	53	LJ	left	middle	37	57	94	39.36
C96F	53	LJ	left	middle	35	113	148	23.65
C97F	53	LJ	left	middle	11	114	125	8.8
D204F	54	LJ	left	middle	33	35	68	48.53
D319F	54	LJ	left	middle	3	63	66	4.55
D322F	54	LJ	left	middle	1	84	85	1.18
D317F	54	LJ	left	middle	5	78	83	6.02
D325F	54	LJ	left	middle	10	83	93	10.75
D203F	54	LJ	left	middle	36	78	114	31.58
D205F	54	LJ	left	middle	31	127	158	19.62
D207F	55	LJ	left	middle	38	132	170	22.35
D208F	55	LJ	left	middle	42	116	158	26.58
D209F	55	LJ	left	middle	37	181	218	16.97
D213F	55	LJ	left	middle	15	101	116	12.93
D214F	55	LJ	left	middle	25	126	151	16.56
D215F	55	LJ	left	middle	7	145	152	4.61
D216F	55	LJ	left	middle	125	262	387	32.3
D217F	55	LJ	left	middle	108	219	327	33.03
D19F	56	LJ	left	middle	11	15	26	42.31
D145F	56	LJ	left	middle	67	72	139	48.2
H1F	56	LJ	left	middle	0	241	241	0
H34F	56	LJ	left	middle	6	57	63	9.52
D103F	56	LJ	left	middle	0	93	93	0
D147F	56	LJ	left	middle	30	79	109	27.52
D220F	56	LJ	left	middle	73	215	288	25.35
H12F	56	LJ	left	middle	2	133	135	1.48
D148F	57	LJ	left	middle	46	170	216	21.3
D106F	57	LJ	left	middle	5	319	324	1.54
H33F	57	LJ	left	middle	14	91	105	13.33
H32F	57	LJ	left	middle	8	78	86	9.3
H35F	57	LJ	left	middle	4	123	127	3.15
D350F	57	LJ	left	middle	34	159	193	17.62
D351F	57	LJ	left	middle	81	232	313	25.88
D109F	58	LJ	left	middle	4	60	64	6.25
D105F	58	LJ	left	middle	3	135	138	2.17
D99F	58	LJ	left	middle	8	277	285	2.81
D5F	58	LJ	left	middle	46	171	217	21.2
D4F	58	LJ	left	middle	33	96	129	25.58
D137F	58	LJ	left	middle	35	119	154	22.73
D165F	58	LJ	left	middle	66	226	292	22.6
H8F	59	LJ	left	middle	26	103	129	20.16
D43F	59	LJ	left	middle	3	37	40	7.5
D23F	59	LJ	left	middle	51	146	197	25.89
D3F	59	LJ	left	middle	110	360	470	23.4
D42F	59	LJ	left	middle	4	153	157	2.55
D166F	59	LJ	left	middle	85	194	279	30.47
H9F	59	LJ	left	middle	32	127	159	20.13
D45F	60	LJ	left	middle	12	223	235	5.11
D44F	60	LJ	left	middle	15	83	98	15.31
D24F	60	LJ	left	middle	33	124	157	21.02
D150F	60	LJ	left	middle	35	57	92	38.04
H41F	60	LJ	left	middle	14	102	116	12.07
H42F	60	LJ	left	middle	37	78	115	32.17
D149F	61	LJ	left	middle	38	133	171	22.22
D47F	61	LJ	left	middle	30	85	115	26.09
D2F	61	LJ	left	middle	56	86	142	39.44
D25F	61	LJ	left	middle	50	154	204	24.51
D46F	61	LJ	left	middle	8	211	219	3.65
D119F	61	LJ	left	middle	10	180	190	5.26
H17F	61	LJ	left	middle	37	136	173	21.39
D156F	62	LJ	left	middle	66	212	278	23.74
D139F	62	LJ	left	middle	18	112	130	13.85
D143F	62	LJ	left	middle	49	272	321	15.26
H43F	62	LJ	left	middle	9	144	153	5.88
D120F	62	LJ	left	middle	4	52	56	7.14
H44F	62	LJ	left	middle	0	54	54	0
D140F	62	LJ	left	middle	58	440	498	11.65
D160F	62	LJ	left	middle	37	295	332	11.14
D161F	62	LJ	left	middle	148	285	433	34.18
D163F	62	LJ	left	middle	73	480	553	13.2
D169F	63	LJ	left	middle	48	280	328	14.63
D21F	63	LJ	left	middle	40	165	205	19.51
D142F	63	LJ	left	middle	40	202	242	16.53
D171F	63	LJ	left	middle	7	295	302	2.32
D172F	63	LJ	left	middle	31	293	324	9.57
D128F	63	LJ	left	middle	6	242	248	2.42
D162F	63	LJ	left	middle	9	343	352	2.56
D129F	64	LJ	left	middle	16	188	204	7.84
D22F	64	LJ	left	middle	60	392	452	13.27
H51F	64	LJ	left	middle	5	186	191	2.62
D1F	64	LJ	left	middle	2	126	128	1.56
D144F	64	LJ	left	middle	39	192	231	16.88
D173F	64	LJ	left	middle	0	531	531	0
D26F	65	LJ	left	middle	2	43	45	4.44
D67F	65	LJ	left	middle	7	83	90	7.78
D275F	65	LJ	left	middle	77	674	751	10.25
D276F	65	LJ	left	middle	26	641	667	3.9
D50F	65	LJ	left	middle	1	121	122	0.82
D51F	65	LJ	left	middle	2	123	125	1.6
D78F	66	LJ	left	middle	31	136	167	18.56
D79F	66	LJ	left	middle	10	157	167	5.99
D82F	66	LJ	left	middle	5	155	160	3.13
D93F	66	LJ	left	middle	11	155	166	6.63
D284F	66	LJ	left	middle	1	519	520	0.19
D286F	66	LJ	left	middle	11	539	550	2
D287F	66	LJ	left	middle	5	611	616	0.81
D288F	66	LJ	left	middle	0	380	380	0
D269F	67	LJ	left	middle	0	276	276	0
D270F	67	LJ	left	middle	0	215	215	0
D271F	67	LJ	left	middle	4	198	202	1.98
D272F	67	LJ	left	middle	0	479	479	0
D273F	67	LJ	left	middle	0	365	365	0
C64F	47	LJ	right	middle	11	80	91	12.09
C94F	47	LJ	right	middle	10	28	38	26.32
C73F	47	LJ	right	middle	5	69	74	6.76
D300F	47	LJ	right	middle	0	34	34	0
D305F	47	LJ	right	middle	2	44	46	4.35
C63F	48	LJ	right	middle	10	77	87	11.49
C72F	48	LJ	right	middle	5	70	75	6.67
D302F	48	LJ	right	middle	0	26	26	0
D303F	48	LJ	right	middle	1	33	34	2.94
D304F	48	LJ	right	middle	0	85	85	0
C60F	49	LJ	right	middle	4	73	77	5.19
C68F	49	LJ	right	middle	3	104	107	2.8
C70F	49	LJ	right	middle	1	61	62	1.61
D301F	49	LJ	right	middle	1	115	116	0.86
D307F	49	LJ	right	middle	0	66	66	0
D309F	49	LJ	right	middle	4	113	117	3.42
D313F	49	LJ	right	middle	1	107	108	0.93
C55F	50	LJ	right	middle	11	142	153	7.19
C58F	50	LJ	right	middle	27	99	126	21.43
C71F	50	LJ	right	middle	2	50	52	3.85
C74F	50	LJ	right	middle	1	40	41	2.44
D310F	50	LJ	right	middle	5	59	64	7.81
D311F	50	LJ	right	middle	7	76	83	8.43
D192F	51	LJ	right	middle	25	50	75	33.33
D193F	51	LJ	right	middle	7	15	22	31.82
D197F	51	LJ	right	middle	31	48	79	39.24
C54F	51	LJ	right	middle	31	130	161	19.25
C57F	51	LJ	right	middle	10	82	92	10.87
C61F	51	LJ	right	middle	19	61	80	23.75
C67F	51	LJ	right	middle	7	91	98	7.14
D308F	51	LJ	right	middle	1	111	112	0.89
D312F	51	LJ	right	middle	3	83	86	3.49
D266F	52	LJ	right	middle	27	86	113	23.89
D267F	52	LJ	right	middle	16	122	138	11.59
D268F	52	LJ	right	middle	4	68	72	5.56
C53F	52	LJ	right	middle	15	140	155	9.68
C56F	52	LJ	right	middle	5	89	94	5.32
C77F	52	LJ	right	middle	30	74	104	28.85
C95F	52	LJ	right	middle	32	190	222	14.41
D194F	53	LJ	right	middle	33	43	76	43.42
D198F	53	LJ	right	middle	58	125	183	31.69
D199F	53	LJ	right	middle	80	55	135	59.26
D201F	53	LJ	right	middle	31	63	94	32.98
C96F	53	LJ	right	middle	45	165	210	21.43
C97F	53	LJ	right	middle	23	152	175	13.14
D204F	54	LJ	right	middle	42	36	78	53.85
D319F	54	LJ	right	middle	4	84	88	4.55
D322F	54	LJ	right	middle	1	88	89	1.12
D317F	54	LJ	right	middle	3	74	77	3.9
D325F	54	LJ	right	middle	4	63	67	5.97
D203F	54	LJ	right	middle	62	111	173	35.84
D205F	54	LJ	right	middle	21	111	132	15.91
D207F	55	LJ	right	middle	39	172	211	18.48
D208F	55	LJ	right	middle	41	81	122	33.61
D209F	55	LJ	right	middle	34	132	166	20.48
D213F	55	LJ	right	middle	8	151	159	5.03
D214F	55	LJ	right	middle	45	144	189	23.81
D215F	55	LJ	right	middle	7	77	84	8.33
D216F	55	LJ	right	middle	63	197	260	24.23
D217F	55	LJ	right	middle	56	132	188	29.79
D19F	56	LJ	right	middle	16	20	36	44.44
D135F	56	LJ	right	middle	35	128	163	21.47
D145F	56	LJ	right	middle	37	36	73	50.68
H1F	56	LJ	right	middle	0	250	250	0
H34F	56	LJ	right	middle	12	89	101	11.88
D103F	56	LJ	right	middle	5	74	79	6.33
D147F	56	LJ	right	middle	9	37	46	19.57
D220F	56	LJ	right	middle	48	120	168	28.57
H12F	56	LJ	right	middle	4	156	160	2.5
D148F	57	LJ	right	middle	40	160	200	20
D106F	57	LJ	right	middle	1	120	121	0.83
H33F	57	LJ	right	middle	15	160	175	8.57
H32F	57	LJ	right	middle	18	146	164	10.98
H35F	57	LJ	right	middle	11	115	126	8.73
D350F	57	LJ	right	middle	36	154	190	18.95
D351F	57	LJ	right	middle	39	173	212	18.4
D109F	58	LJ	right	middle	0	220	220	0
D105F	58	LJ	right	middle	3	213	216	1.39
D99F	58	LJ	right	middle	12	188	200	6
D5F	58	LJ	right	middle	31	149	180	17.22
D4F	58	LJ	right	middle	38	79	117	32.48
D137F	58	LJ	right	middle	33	149	182	18.13
D165F	58	LJ	right	middle	84	223	307	27.36
H8F	59	LJ	right	middle	35	115	150	23.33
D43F	59	LJ	right	middle	20	72	92	21.74
D23F	59	LJ	right	middle	30	74	104	28.85
D3F	59	LJ	right	middle	93	298	391	23.79
D42F	59	LJ	right	middle	17	160	177	9.6
D166F	59	LJ	right	middle	61	176	237	25.74
H9F	59	LJ	right	middle	60	234	294	20.41
D45F	60	LJ	right	middle	8	297	305	2.62
D44F	60	LJ	right	middle	19	90	109	17.43
D24F	60	LJ	right	middle	70	177	247	28.34
D150F	60	LJ	right	middle	25	55	80	31.25
H41F	60	LJ	right	middle	37	100	137	27.01
H42F	60	LJ	right	middle	52	92	144	36.11
D149F	61	LJ	right	middle	16	152	168	9.52
D47F	61	LJ	right	middle	44	95	139	31.65
D2F	61	LJ	right	middle	46	89	135	34.07
D25F	61	LJ	right	middle	34	122	156	21.79
D46F	61	LJ	right	middle	16	227	243	6.58
D119F	61	LJ	right	middle	12	154	166	7.23
H17F	61	LJ	right	middle	55	153	208	26.44
D156F	62	LJ	right	middle	82	266	348	23.56
D139F	62	LJ	right	middle	93	210	303	30.69
D143F	62	LJ	right	middle	54	343	397	13.6
H43F	62	LJ	right	middle	31	205	236	13.14
H44F	62	LJ	right	middle	10	94	104	9.62
D140F	62	LJ	right	middle	53	449	502	10.56
D160F	62	LJ	right	middle	31	233	264	11.74
D161F	62	LJ	right	middle	70	118	188	37.23
D163F	62	LJ	right	middle	49	404	453	10.82
D169F	63	LJ	right	middle	21	203	224	9.38
D21F	63	LJ	right	middle	57	158	215	26.51
D142F	63	LJ	right	middle	53	224	277	19.13
D171F	63	LJ	right	middle	19	377	396	4.8
D172F	63	LJ	right	middle	8	303	311	2.57
D128F	63	LJ	right	middle	6	108	114	5.26
D162F	63	LJ	right	middle	8	291	299	2.68
D129F	64	LJ	right	middle	7	121	128	5.47
D22F	64	LJ	right	middle	41	276	317	12.93
H51F	64	LJ	right	middle	12	164	176	6.82
D1F	64	LJ	right	middle	26	112	138	18.84
D144F	64	LJ	right	middle	36	256	292	12.33
D173F	64	LJ	right	middle	17	204	221	7.69
D26F	65	LJ	right	middle	18	160	178	10.11
D67F	65	LJ	right	middle	7	110	117	5.98
D275F	65	LJ	right	middle	62	511	573	10.82
D276F	65	LJ	right	middle	28	565	593	4.72
D50F	65	LJ	right	middle	0	100	100	0
D51F	65	LJ	right	middle	0	46	46	0
D78F	66	LJ	right	middle	23	154	177	12.99
D79F	66	LJ	right	middle	8	73	81	9.88
D82F	66	LJ	right	middle	5	83	88	5.68
D93F	66	LJ	right	middle	17	134	151	11.26
D284F	66	LJ	right	middle	2	727	729	0.27
D286F	66	LJ	right	middle	0	482	482	0
D287F	66	LJ	right	middle	22	345	367	5.99
D288F	66	LJ	right	middle	1	430	431	0.23
D269F	67	LJ	right	middle	0	288	288	0
D270F	67	LJ	right	middle	0	233	233	0
D271F	67	LJ	right	middle	3	322	325	0.92
D272F	67	LJ	right	middle	5	538	543	0.92
D273F	67	LJ	right	middle	4	316	320	1.25
C64F	47	LJ	left	distal	3	52	55	5.45
C94F	47	LJ	left	distal	12	48	60	20
C73F	47	LJ	left	distal	1	32	33	3.03
D300F	47	LJ	left	distal	0	24	24	0
D305F	47	LJ	left	distal	0	21	21	0
C63F	48	LJ	left	distal	4	34	38	10.53
C72F	48	LJ	left	distal	4	46	50	8
D302F	48	LJ	left	distal	0	42	42	0
D303F	48	LJ	left	distal	0	42	42	0
D304F	48	LJ	left	distal	0	55	55	0
C60F	49	LJ	left	distal	1	45	46	2.17
C68F	49	LJ	left	distal	4	69	73	5.48
C70F	49	LJ	left	distal	7	54	61	11.48
D301F	49	LJ	left	distal	0	40	40	0
D307F	49	LJ	left	distal	1	43	44	2.27
D309F	49	LJ	left	distal	0	58	58	0
D313F	49	LJ	left	distal	0	65	65	0
C55F	50	LJ	left	distal	2	61	63	3.17
C58F	50	LJ	left	distal	7	20	27	25.93
C71F	50	LJ	left	distal	0	58	58	0
C74F	50	LJ	left	distal	3	50	53	5.66
D310F	50	LJ	left	distal	3	42	45	6.67
D311F	50	LJ	left	distal	9	45	54	16.67
D192F	51	LJ	left	distal	15	16	31	48.39
D193F	51	LJ	left	distal	7	29	36	19.44
D197F	51	LJ	left	distal	10	26	36	27.78
C54F	51	LJ	left	distal	10	89	99	10.1
C57F	51	LJ	left	distal	9	66	75	12
C61F	51	LJ	left	distal	10	61	71	14.08
C67F	51	LJ	left	distal	3	110	113	2.65
D308F	51	LJ	left	distal	4	53	57	7.02
D312F	51	LJ	left	distal	4	49	53	7.55
D266F	52	LJ	left	distal	10	31	41	24.39
D267F	52	LJ	left	distal	12	53	65	18.46
D268F	52	LJ	left	distal	33	37	70	47.14
C53F	52	LJ	left	distal	5	84	89	5.62
C56F	52	LJ	left	distal	11	84	95	11.58
C77F	52	LJ	left	distal	13	52	65	20
C95F	52	LJ	left	distal	9	81	90	10
D194F	53	LJ	left	distal	33	51	84	39.29
D199F	53	LJ	left	distal	32	30	62	51.61
D201F	53	LJ	left	distal	22	80	102	21.57
C96F	53	LJ	left	distal	28	76	104	26.92
C97F	53	LJ	left	distal	12	82	94	12.77
D204F	54	LJ	left	distal	6	62	68	8.82
D319F	54	LJ	left	distal	4	80	84	4.76
D322F	54	LJ	left	distal	2	99	101	1.98
D317F	54	LJ	left	distal	1	65	66	1.52
D325F	54	LJ	left	distal	6	73	79	7.59
D203F	54	LJ	left	distal	18	52	70	25.71
D205F	54	LJ	left	distal	6	69	75	8
D207F	55	LJ	left	distal	19	71	90	21.11
D208F	55	LJ	left	distal	33	70	103	32.04
D209F	55	LJ	left	distal	10	77	87	11.49
D213F	55	LJ	left	distal	12	68	80	15
D214F	55	LJ	left	distal	27	113	140	19.29
D215F	55	LJ	left	distal	6	123	129	4.65
D216F	55	LJ	left	distal	37	103	140	26.43
D217F	55	LJ	left	distal	44	96	140	31.43
D19F	56	LJ	left	distal	14	97	111	12.61
D135F	56	LJ	left	distal	14	108	122	11.48
D145F	56	LJ	left	distal	38	89	127	29.92
H1F	56	LJ	left	distal	0	127	127	0
H34F	56	LJ	left	distal	10	71	81	12.35
D147F	56	LJ	left	distal	16	101	117	13.68
D220F	56	LJ	left	distal	68	109	177	38.42
H12F	56	LJ	left	distal	8	208	216	3.7
D148F	57	LJ	left	distal	23	158	181	12.71
D106F	57	LJ	left	distal	7	108	115	6.09
H33F	57	LJ	left	distal	15	147	162	9.26
H32F	57	LJ	left	distal	19	99	118	16.1
H35F	57	LJ	left	distal	5	84	89	5.62
D350F	57	LJ	left	distal	26	65	91	28.57
D351F	57	LJ	left	distal	29	86	115	25.22
D109F	58	LJ	left	distal	0	121	121	0
D105F	58	LJ	left	distal	4	115	119	3.36
D99F	58	LJ	left	distal	11	199	210	5.24
D5F	58	LJ	left	distal	9	199	208	4.33
D4F	58	LJ	left	distal	37	189	226	16.37
D136F	58	LJ	left	distal	63	130	193	32.64
D137F	58	LJ	left	distal	62	113	175	35.43
D165F	58	LJ	left	distal	97	212	309	31.39
H8F	59	LJ	left	distal	29	100	129	22.48
D43F	59	LJ	left	distal	10	63	73	13.7
D23F	59	LJ	left	distal	12	39	51	23.53
D3F	59	LJ	left	distal	120	371	491	24.44
D42F	59	LJ	left	distal	23	66	89	25.84
D166F	59	LJ	left	distal	93	75	168	55.36
H9F	59	LJ	left	distal	31	94	125	24.8
D45F	60	LJ	left	distal	12	221	233	5.15
D44F	60	LJ	left	distal	36	54	90	40
D24F	60	LJ	left	distal	99	246	345	28.7
D150F	60	LJ	left	distal	145	269	414	35.02
H41F	60	LJ	left	distal	47	91	138	34.06
H42F	60	LJ	left	distal	53	115	168	31.55
D149F	61	LJ	left	distal	40	159	199	20.1
D47F	61	LJ	left	distal	14	149	163	8.59
D2F	61	LJ	left	distal	56	129	185	30.27
D25F	61	LJ	left	distal	67	143	210	31.9
D46F	61	LJ	left	distal	26	242	268	9.7
D119F	61	LJ	left	distal	2	185	187	1.07
H17F	61	LJ	left	distal	9	89	98	9.18
D156F	62	LJ	left	distal	43	184	227	18.94
D139F	62	LJ	left	distal	0	95	95	0
D143F	62	LJ	left	distal	15	177	192	7.81
H43F	62	LJ	left	distal	0	84	84	0
D120F	62	LJ	left	distal	12	128	140	8.57
H44F	62	LJ	left	distal	6	19	25	24
D140F	62	LJ	left	distal	13	109	122	10.66
D160F	62	LJ	left	distal	25	186	211	11.85
D161F	62	LJ	left	distal	20	127	147	13.61
D163F	62	LJ	left	distal	24	167	191	12.57
D169F	63	LJ	left	distal	11	107	118	9.32
D142F	63	LJ	left	distal	9	84	93	9.68
D171F	63	LJ	left	distal	6	161	167	3.59
D172F	63	LJ	left	distal	13	154	167	7.78
D128F	63	LJ	left	distal	5	96	101	4.95
D162F	63	LJ	left	distal	3	227	230	1.3
D129F	64	LJ	left	distal	1	50	51	1.96
D22F	64	LJ	left	distal	30	112	142	21.13
H51F	64	LJ	left	distal	0	163	163	0
D1F	64	LJ	left	distal	2	84	86	2.33
D144F	64	LJ	left	distal	5	160	165	3.03
D173F	64	LJ	left	distal	4	198	202	1.98
D26F	65	LJ	left	distal	5	53	58	8.62
D67F	65	LJ	left	distal	3	170	173	1.73
D68F	65	LJ	left	distal	12	108	120	10
D275F	65	LJ	left	distal	41	218	259	15.83
D276F	65	LJ	left	distal	17	346	363	4.68
D50F	65	LJ	left	distal	5	303	308	1.62
D51F	65	LJ	left	distal	1	165	166	0.6
D78F	66	LJ	left	distal	36	117	153	23.53
D79F	66	LJ	left	distal	18	152	170	10.59
D82F	66	LJ	left	distal	19	172	191	9.95
D93F	66	LJ	left	distal	6	144	150	4
D284F	66	LJ	left	distal	0	344	344	0
D286F	66	LJ	left	distal	4	156	160	2.5
D287F	66	LJ	left	distal	1	254	255	0.39
D288F	66	LJ	left	distal	2	273	275	0.73
D269F	67	LJ	left	distal	0	266	266	0
D270F	67	LJ	left	distal	1	201	202	0.5
D271F	67	LJ	left	distal	0	219	219	0
D272F	67	LJ	left	distal	0	255	255	0
D273F	67	LJ	left	distal	0	250	250	0
C64F	47	LJ	right	distal	3	67	70	4.29
C94F	47	LJ	right	distal	6	25	31	19.35
C73F	47	LJ	right	distal	2	55	57	3.51
D300F	47	LJ	right	distal	0	41	41	0
D305F	47	LJ	right	distal	0	31	31	0
C63F	48	LJ	right	distal	3	53	56	5.36
C72F	48	LJ	right	distal	3	73	76	3.95
D302F	48	LJ	right	distal	0	42	42	0
D303F	48	LJ	right	distal	0	49	49	0
D304F	48	LJ	right	distal	0	51	51	0
C60F	49	LJ	right	distal	5	54	59	8.47
C68F	49	LJ	right	distal	0	55	55	0
C70F	49	LJ	right	distal	0	66	66	0
D301F	49	LJ	right	distal	0	53	53	0
D307F	49	LJ	right	distal	0	77	77	0
D309F	49	LJ	right	distal	4	58	62	6.45
D313F	49	LJ	right	distal	2	53	55	3.64
C55F	50	LJ	right	distal	10	59	69	14.49
C58F	50	LJ	right	distal	15	64	79	18.99
C71F	50	LJ	right	distal	4	49	53	7.55
C74F	50	LJ	right	distal	2	44	46	4.35
D310F	50	LJ	right	distal	4	41	45	8.89
D311F	50	LJ	right	distal	5	62	67	7.46
D192F	51	LJ	right	distal	16	24	40	40
D193F	51	LJ	right	distal	7	21	28	25
D197F	51	LJ	right	distal	19	33	52	36.54
C54F	51	LJ	right	distal	5	80	85	5.88
C57F	51	LJ	right	distal	13	149	162	8.02
C61F	51	LJ	right	distal	9	79	88	10.23
C67F	51	LJ	right	distal	2	39	41	4.88
D308F	51	LJ	right	distal	0	40	40	0
D312F	51	LJ	right	distal	1	70	71	1.41
D266F	52	LJ	right	distal	27	43	70	38.57
D267F	52	LJ	right	distal	6	65	71	8.45
D268F	52	LJ	right	distal	16	27	43	37.21
C53F	52	LJ	right	distal	8	60	68	11.76
C56F	52	LJ	right	distal	13	75	88	14.77
C77F	52	LJ	right	distal	24	91	115	20.87
C95F	52	LJ	right	distal	16	66	82	19.51
D194F	53	LJ	right	distal	31	26	57	54.39
D198F	53	LJ	right	distal	24	44	68	35.29
D199F	53	LJ	right	distal	32	19	51	62.75
D201F	53	LJ	right	distal	16	33	49	32.65
C96F	53	LJ	right	distal	12	62	74	16.22
C97F	53	LJ	right	distal	11	114	125	8.8
D204F	54	LJ	right	distal	14	36	50	28
D319F	54	LJ	right	distal	4	98	102	3.92
D322F	54	LJ	right	distal	2	76	78	2.56
D317F	54	LJ	right	distal	4	68	72	5.56
D325F	54	LJ	right	distal	3	50	53	5.66
D203F	54	LJ	right	distal	22	47	69	31.88
D205F	54	LJ	right	distal	23	79	102	22.55
D207F	55	LJ	right	distal	48	122	170	28.24
D208F	55	LJ	right	distal	31	81	112	27.68
D209F	55	LJ	right	distal	8	91	99	8.08
D213F	55	LJ	right	distal	15	83	98	15.31
D214F	55	LJ	right	distal	29	69	98	29.59
D215F	55	LJ	right	distal	12	119	131	9.16
D216F	55	LJ	right	distal	39	99	138	28.26
D217F	55	LJ	right	distal	40	105	145	27.59
D19F	56	LJ	right	distal	24	123	147	16.33
D145F	56	LJ	right	distal	26	81	107	24.3
H1F	56	LJ	right	distal	0	114	114	0
H34F	56	LJ	right	distal	10	65	75	13.33
D147F	56	LJ	right	distal	15	49	64	23.44
D220F	56	LJ	right	distal	55	75	130	42.31
H12F	56	LJ	right	distal	6	212	218	2.75
D148F	57	LJ	right	distal	38	198	236	16.1
D106F	57	LJ	right	distal	3	71	74	4.05
H33F	57	LJ	right	distal	19	145	164	11.59
H32F	57	LJ	right	distal	10	119	129	7.75
H35F	57	LJ	right	distal	5	57	62	8.06
D350F	57	LJ	right	distal	30	65	95	31.58
D351F	57	LJ	right	distal	48	123	171	28.07
D109F	58	LJ	right	distal	0	155	155	0
D105F	58	LJ	right	distal	3	128	131	2.29
D99F	58	LJ	right	distal	0	146	146	0
D5F	58	LJ	right	distal	4	103	107	3.74
D4F	58	LJ	right	distal	28	88	116	24.14
D136F	58	LJ	right	distal	45	145	190	23.68
D137F	58	LJ	right	distal	71	180	251	28.29
D165F	58	LJ	right	distal	90	183	273	32.97
H8F	59	LJ	right	distal	13	78	91	14.29
D43F	59	LJ	right	distal	14	150	164	8.54
D23F	59	LJ	right	distal	26	100	126	20.63
D3F	59	LJ	right	distal	95	234	329	28.88
D42F	59	LJ	right	distal	18	74	92	19.57
D166F	59	LJ	right	distal	116	159	275	42.18
H9F	59	LJ	right	distal	30	117	147	20.41
D45F	60	LJ	right	distal	18	208	226	7.96
D44F	60	LJ	right	distal	24	39	63	38.1
D24F	60	LJ	right	distal	62	173	235	26.38
D150F	60	LJ	right	distal	94	166	260	36.15
H41F	60	LJ	right	distal	34	104	138	24.64
H42F	60	LJ	right	distal	41	62	103	39.81
D149F	61	LJ	right	distal	30	203	233	12.88
D47F	61	LJ	right	distal	23	148	171	13.45
D2F	61	LJ	right	distal	84	119	203	41.38
D25F	61	LJ	right	distal	115	289	404	28.47
D46F	61	LJ	right	distal	7	168	175	4
D119F	61	LJ	right	distal	4	140	144	2.78
H17F	61	LJ	right	distal	6	119	125	4.8
D156F	62	LJ	right	distal	37	175	212	17.45
D139F	62	LJ	right	distal	18	154	172	10.47
D143F	62	LJ	right	distal	18	107	125	14.4
H43F	62	LJ	right	distal	0	127	127	0
D120F	62	LJ	right	distal	0	100	100	0
H44F	62	LJ	right	distal	12	40	52	23.08
D140F	62	LJ	right	distal	18	94	112	16.07
D160F	62	LJ	right	distal	33	143	176	18.75
D161F	62	LJ	right	distal	60	148	208	28.85
D163F	62	LJ	right	distal	37	113	150	24.67
D169F	63	LJ	right	distal	13	162	175	7.43
D142F	63	LJ	right	distal	24	66	90	26.67
D171F	63	LJ	right	distal	8	120	128	6.25
D172F	63	LJ	right	distal	8	126	134	5.97
D128F	63	LJ	right	distal	18	171	189	9.52
D162F	63	LJ	right	distal	4	141	145	2.76
D129F	64	LJ	right	distal	14	152	166	8.43
D22F	64	LJ	right	distal	50	292	342	14.62
H51F	64	LJ	right	distal	0	123	123	0
D1F	64	LJ	right	distal	14	54	68	20.59
D144F	64	LJ	right	distal	0	122	122	0
D173F	64	LJ	right	distal	2	193	195	1.03
D26F	65	LJ	right	distal	7	46	53	13.21
D67F	65	LJ	right	distal	1	62	63	1.59
D68F	65	LJ	right	distal	2	62	64	3.13
D275F	65	LJ	right	distal	36	264	300	12
D276F	65	LJ	right	distal	17	391	408	4.17
D50F	65	LJ	right	distal	6	188	194	3.09
D51F	65	LJ	right	distal	1	225	226	0.44
D78F	66	LJ	right	distal	32	136	168	19.05
D79F	66	LJ	right	distal	6	105	111	5.41
D82F	66	LJ	right	distal	13	135	148	8.78
D93F	66	LJ	right	distal	1	186	187	0.53
D284F	66	LJ	right	distal	4	347	351	1.14
D286F	66	LJ	right	distal	1	123	124	0.81
D287F	66	LJ	right	distal	1	242	243	0.41
D288F	66	LJ	right	distal	4	332	336	1.19
D269F	67	LJ	right	distal	0	200	200	0
D270F	67	LJ	right	distal	0	233	233	0
D271F	67	LJ	right	distal	0	188	188	0
D272F	67	LJ	right	distal	0	267	267	0
D273F	67	LJ	right	distal	3	268	271	1.11
C64F	47	CH	left	proximal	4	94	98	4.08
C94F	47	CH	left	proximal	15	91	106	14.15
C73F	47	CH	left	proximal	5	61	66	7.58
D300F	47	CH	left	proximal	3	75	78	3.85
D305F	47	CH	left	proximal	0	62	62	0
C63F	48	CH	left	proximal	8	62	70	11.43
C72F	48	CH	left	proximal	5	110	115	4.35
D302F	48	CH	left	proximal	1	94	95	1.05
D303F	48	CH	left	proximal	2	111	113	1.77
D304F	48	CH	left	proximal	1	104	105	0.95
C60F	49	CH	left	proximal	2	188	190	1.05
C68F	49	CH	left	proximal	3	133	136	2.21
C70F	49	CH	left	proximal	2	121	123	1.63
D301F	49	CH	left	proximal	0	91	91	0
D307F	49	CH	left	proximal	0	100	100	0
D309F	49	CH	left	proximal	0	124	124	0
D313F	49	CH	left	proximal	0	109	109	0
C55F	50	CH	left	proximal	8	129	137	5.84
C58F	50	CH	left	proximal	8	133	141	5.67
C71F	50	CH	left	proximal	10	106	116	8.62
C74F	50	CH	left	proximal	8	101	109	7.34
D310F	50	CH	left	proximal	1	118	119	0.84
D311F	50	CH	left	proximal	2	124	126	1.59
D192F	51	CH	left	proximal	40	160	200	20
D193F	51	CH	left	proximal	3	57	60	5
D197F	51	CH	left	proximal	13	113	126	10.32
C54F	51	CH	left	proximal	5	173	178	2.81
C57F	51	CH	left	proximal	16	112	128	12.5
C61F	51	CH	left	proximal	10	111	121	8.26
C67F	51	CH	left	proximal	0	168	168	0
D308F	51	CH	left	proximal	3	78	81	3.7
D312F	51	CH	left	proximal	3	119	122	2.46
D266F	52	CH	left	proximal	40	77	117	34.19
D267F	52	CH	left	proximal	25	129	154	16.23
D268F	52	CH	left	proximal	21	113	134	15.67
C53F	52	CH	left	proximal	3	213	216	1.39
C56F	52	CH	left	proximal	5	187	192	2.6
C77F	52	CH	left	proximal	2	183	185	1.08
C95F	52	CH	left	proximal	5	340	345	1.45
D194F	53	CH	left	proximal	48	120	168	28.57
D198F	53	CH	left	proximal	27	115	142	19.01
D199F	53	CH	left	proximal	44	137	181	24.31
D201F	53	CH	left	proximal	26	137	163	15.95
C96F	53	CH	left	proximal	9	233	242	3.72
C97F	53	CH	left	proximal	4	192	196	2.04
D204F	54	CH	left	proximal	15	111	126	11.9
D319F	54	CH	left	proximal	0	186	186	0
D322F	54	CH	left	proximal	0	236	236	0
D317F	54	CH	left	proximal	3	148	151	1.99
D325F	54	CH	left	proximal	1	112	113	0.88
D203F	54	CH	left	proximal	9	106	115	7.83
D205F	54	CH	left	proximal	30	189	219	13.7
D207F	55	CH	left	proximal	28	247	275	10.18
D208F	55	CH	left	proximal	23	177	200	11.5
D209F	55	CH	left	proximal	19	255	274	6.93
D213F	55	CH	left	proximal	55	318	373	14.75
D214F	55	CH	left	proximal	34	163	197	17.26
D215F	55	CH	left	proximal	22	209	231	9.52
D216F	55	CH	left	proximal	54	295	349	15.47
D217F	55	CH	left	proximal	61	278	339	17.99
D19F	56	CH	left	proximal	16	304	320	5
D135F	56	CH	left	proximal	40	311	351	11.4
D145F	56	CH	left	proximal	23	108	131	17.56
H1F	56	CH	left	proximal	12	233	245	4.9
H34F	56	CH	left	proximal	6	205	211	2.84
D103F	56	CH	left	proximal	0	216	216	0
D147F	56	CH	left	proximal	28	119	147	19.05
D220F	56	CH	left	proximal	51	234	285	17.89
H12F	56	CH	left	proximal	6	243	249	2.41
D148F	57	CH	left	proximal	33	221	254	12.99
D106F	57	CH	left	proximal	9	124	133	6.77
H33F	57	CH	left	proximal	16	233	249	6.43
H32F	57	CH	left	proximal	13	371	384	3.39
H35F	57	CH	left	proximal	10	368	378	2.65
D350F	57	CH	left	proximal	8	218	226	3.54
D351F	57	CH	left	proximal	20	195	215	9.3
D109F	58	CH	left	proximal	2	242	244	0.82
D105F	58	CH	left	proximal	0	248	248	0
D99F	58	CH	left	proximal	0	186	186	0
D5F	58	CH	left	proximal	8	72	80	10
D4F	58	CH	left	proximal	9	195	204	4.41
D136F	58	CH	left	proximal	31	317	348	8.91
D137F	58	CH	left	proximal	96	436	532	18.05
D165F	58	CH	left	proximal	32	139	171	18.71
H8F	59	CH	left	proximal	23	227	250	9.2
D43F	59	CH	left	proximal	3	114	117	2.56
D23F	59	CH	left	proximal	20	162	182	10.99
D3F	59	CH	left	proximal	31	264	295	10.51
D42F	59	CH	left	proximal	9	106	115	7.83
D166F	59	CH	left	proximal	27	160	187	14.44
H9F	59	CH	left	proximal	20	252	272	7.35
D45F	60	CH	left	proximal	20	230	250	8
D44F	60	CH	left	proximal	23	116	139	16.55
D24F	60	CH	left	proximal	6	20	26	23.08
D150F	60	CH	left	proximal	93	371	464	20.04
H41F	60	CH	left	proximal	42	261	303	13.86
H42F	60	CH	left	proximal	89	277	366	24.32
D149F	61	CH	left	proximal	71	283	354	20.06
D114F	61	CH	left	proximal	2	255	257	0.78
D47F	61	CH	left	proximal	20	121	141	14.18
D2F	61	CH	left	proximal	8	38	46	17.39
D25F	61	CH	left	proximal	11	138	149	7.38
D46F	61	CH	left	proximal	16	181	197	8.12
D119F	61	CH	left	proximal	27	263	290	9.31
H17F	61	CH	left	proximal	39	458	497	7.85
D156F	62	CH	left	proximal	97	228	325	29.85
D139F	62	CH	left	proximal	23	296	319	7.21
D143F	62	CH	left	proximal	28	208	236	11.86
H43F	62	CH	left	proximal	52	495	547	9.51
D120F	62	CH	left	proximal	8	255	263	3.04
D140F	62	CH	left	proximal	85	241	326	26.07
D160F	62	CH	left	proximal	32	436	468	6.84
D161F	62	CH	left	proximal	40	236	276	14.49
D163F	62	CH	left	proximal	78	393	471	16.56
D169F	63	CH	left	proximal	21	351	372	5.65
D21F	63	CH	left	proximal	60	161	221	27.15
D121F	63	CH	left	proximal	88	175	263	33.46
D142F	63	CH	left	proximal	145	302	447	32.44
D171F	63	CH	left	proximal	60	336	396	15.15
D172F	63	CH	left	proximal	62	207	269	23.05
D128F	63	CH	left	proximal	113	576	689	16.4
D162F	63	CH	left	proximal	86	267	353	24.36
D129F	64	CH	left	proximal	96	377	473	20.3
D22F	64	CH	left	proximal	70	292	362	19.34
D130F	64	CH	left	proximal	22	424	446	4.93
D131F	64	CH	left	proximal	7	351	358	1.96
H51F	64	CH	left	proximal	28	524	552	5.07
D1F	64	CH	left	proximal	61	205	266	22.93
D144F	64	CH	left	proximal	27	129	156	17.31
D173F	64	CH	left	proximal	246	532	778	31.62
D26F	65	CH	left	proximal	52	203	255	20.39
D67F	65	CH	left	proximal	95	144	239	39.75
D68F	65	CH	left	proximal	113	136	249	45.38
D275F	65	CH	left	proximal	230	554	784	29.34
D276F	65	CH	left	proximal	96	542	638	15.05
D50F	65	CH	left	proximal	43	134	177	24.29
D51F	65	CH	left	proximal	89	176	265	33.58
D73F	66	CH	left	proximal	76	219	295	25.76
D78F	66	CH	left	proximal	86	328	414	20.77
D79F	66	CH	left	proximal	39	452	491	7.94
D82F	66	CH	left	proximal	4	136	140	2.86
D284F	66	CH	left	proximal	204	615	819	24.91
D286F	66	CH	left	proximal	0	390	390	0
D287F	66	CH	left	proximal	156	323	479	32.57
D288F	66	CH	left	proximal	113	428	541	20.89
D269F	67	CH	left	proximal	15	564	579	2.59
D270F	67	CH	left	proximal	4	126	130	3.08
D271F	67	CH	left	proximal	5	134	139	3.6
D272F	67	CH	left	proximal	15	229	244	6.15
D273F	67	CH	left	proximal	63	336	399	15.79
D274F	67	CH	left	proximal	29	459	488	5.94
C64F	47	CH	right	proximal	6	98	104	5.77
C94F	47	CH	right	proximal	21	103	124	16.94
C73F	47	CH	right	proximal	10	73	83	12.05
D300F	47	CH	right	proximal	3	73	76	3.95
D305F	47	CH	right	proximal	2	102	104	1.92
C63F	48	CH	right	proximal	7	73	80	8.75
C72F	48	CH	right	proximal	6	114	120	5
D302F	48	CH	right	proximal	0	103	103	0
D303F	48	CH	right	proximal	1	65	66	1.52
D304F	48	CH	right	proximal	0	101	101	0
C60F	49	CH	right	proximal	1	144	145	0.69
C68F	49	CH	right	proximal	1	139	140	0.71
C70F	49	CH	right	proximal	3	91	94	3.19
D301F	49	CH	right	proximal	0	104	104	0
D307F	49	CH	right	proximal	0	140	140	0
D309F	49	CH	right	proximal	0	111	111	0
D313F	49	CH	right	proximal	0	156	156	0
C55F	50	CH	right	proximal	4	148	152	2.63
C58F	50	CH	right	proximal	10	129	139	7.19
C71F	50	CH	right	proximal	7	107	114	6.14
C74F	50	CH	right	proximal	5	119	124	4.03
D310F	50	CH	right	proximal	0	106	106	0
D311F	50	CH	right	proximal	6	104	110	5.45
D192F	51	CH	right	proximal	26	112	138	18.84
D193F	51	CH	right	proximal	3	59	62	4.84
D197F	51	CH	right	proximal	17	96	113	15.04
C54F	51	CH	right	proximal	6	145	151	3.97
C57F	51	CH	right	proximal	16	90	106	15.09
C61F	51	CH	right	proximal	19	88	107	17.76
C67F	51	CH	right	proximal	0	123	123	0
D308F	51	CH	right	proximal	0	114	114	0
D312F	51	CH	right	proximal	2	107	109	1.83
D266F	52	CH	right	proximal	54	83	137	39.42
D267F	52	CH	right	proximal	36	127	163	22.09
D268F	52	CH	right	proximal	8	91	99	8.08
C53F	52	CH	right	proximal	1	214	215	0.47
C56F	52	CH	right	proximal	9	139	148	6.08
C77F	52	CH	right	proximal	1	222	223	0.45
C95F	52	CH	right	proximal	0	226	226	0
D194F	53	CH	right	proximal	47	87	134	35.07
D198F	53	CH	right	proximal	8	108	116	6.9
D199F	53	CH	right	proximal	35	94	129	27.13
D201F	53	CH	right	proximal	20	84	104	19.23
C96F	53	CH	right	proximal	5	255	260	1.92
C97F	53	CH	right	proximal	4	133	137	2.92
D204F	54	CH	right	proximal	9	122	131	6.87
D319F	54	CH	right	proximal	0	158	158	0
D322F	54	CH	right	proximal	0	174	174	0
D317F	54	CH	right	proximal	1	100	101	0.99
D325F	54	CH	right	proximal	2	97	99	2.02
D203F	54	CH	right	proximal	25	98	123	20.33
D205F	54	CH	right	proximal	41	125	166	24.7
D207F	55	CH	right	proximal	31	227	258	12.02
D208F	55	CH	right	proximal	27	137	164	16.46
D209F	55	CH	right	proximal	24	195	219	10.96
D213F	55	CH	right	proximal	54	284	338	15.98
D214F	55	CH	right	proximal	43	215	258	16.67
D215F	55	CH	right	proximal	11	243	254	4.33
D216F	55	CH	right	proximal	50	271	321	15.58
D217F	55	CH	right	proximal	48	221	269	17.84
D19F	56	CH	right	proximal	14	255	269	5.2
D135F	56	CH	right	proximal	43	380	423	10.17
D145F	56	CH	right	proximal	11	224	235	4.68
H1F	56	CH	right	proximal	7	315	322	2.17
H34F	56	CH	right	proximal	10	273	283	3.53
D103F	56	CH	right	proximal	0	325	325	0
D147F	56	CH	right	proximal	18	56	74	24.32
D220F	56	CH	right	proximal	70	254	324	21.6
H12F	56	CH	right	proximal	0	315	315	0
D148F	57	CH	right	proximal	48	231	279	17.2
D106F	57	CH	right	proximal	35	235	270	12.96
H33F	57	CH	right	proximal	11	274	285	3.86
H32F	57	CH	right	proximal	29	285	314	9.24
H35F	57	CH	right	proximal	2	294	296	0.68
D350F	57	CH	right	proximal	21	210	231	9.09
D351F	57	CH	right	proximal	21	220	241	8.71
D109F	58	CH	right	proximal	4	357	361	1.11
D105F	58	CH	right	proximal	0	284	284	0
D99F	58	CH	right	proximal	1	164	165	0.61
D5F	58	CH	right	proximal	17	120	137	12.41
D4F	58	CH	right	proximal	13	161	174	7.47
D136F	58	CH	right	proximal	22	488	510	4.31
D137F	58	CH	right	proximal	57	193	250	22.8
D165F	58	CH	right	proximal	27	229	256	10.55
H8F	59	CH	right	proximal	17	279	296	5.74
D43F	59	CH	right	proximal	1	149	150	0.67
D23F	59	CH	right	proximal	15	124	139	10.79
D3F	59	CH	right	proximal	19	191	210	9.05
D42F	59	CH	right	proximal	6	172	178	3.37
D166F	59	CH	right	proximal	56	294	350	16
H9F	59	CH	right	proximal	16	377	393	4.07
D45F	60	CH	right	proximal	13	281	294	4.42
D44F	60	CH	right	proximal	40	134	174	22.99
D24F	60	CH	right	proximal	8	24	32	25
D150F	60	CH	right	proximal	165	385	550	30
H41F	60	CH	right	proximal	36	349	385	9.35
H42F	60	CH	right	proximal	94	254	348	27.01
D149F	61	CH	right	proximal	59	439	498	11.85
D114F	61	CH	right	proximal	1	297	298	0.34
D47F	61	CH	right	proximal	18	180	198	9.09
D2F	61	CH	right	proximal	8	35	43	18.6
D25F	61	CH	right	proximal	9	143	152	5.92
D46F	61	CH	right	proximal	6	218	224	2.68
D119F	61	CH	right	proximal	23	220	243	9.47
H17F	61	CH	right	proximal	28	738	766	3.66
D156F	62	CH	right	proximal	86	292	378	22.75
D139F	62	CH	right	proximal	28	359	387	7.24
D143F	62	CH	right	proximal	41	314	355	11.55
H43F	62	CH	right	proximal	64	433	497	12.88
D120F	62	CH	right	proximal	8	309	317	2.52
H44F	62	CH	right	proximal	28	411	439	6.38
D140F	62	CH	right	proximal	96	371	467	20.56
D160F	62	CH	right	proximal	14	169	183	7.65
D161F	62	CH	right	proximal	28	152	180	15.56
D163F	62	CH	right	proximal	29	199	228	12.72
D169F	63	CH	right	proximal	5	286	291	1.72
D21F	63	CH	right	proximal	68	259	327	20.8
D121F	63	CH	right	proximal	184	512	696	26.44
D142F	63	CH	right	proximal	102	345	447	22.82
D171F	63	CH	right	proximal	112	287	399	28.07
D172F	63	CH	right	proximal	117	333	450	26
D128F	63	CH	right	proximal	176	542	718	24.51
D162F	63	CH	right	proximal	87	342	429	20.28
D129F	64	CH	right	proximal	89	407	496	17.94
D22F	64	CH	right	proximal	41	213	254	16.14
D130F	64	CH	right	proximal	35	518	553	6.33
D131F	64	CH	right	proximal	2	424	426	0.47
H51F	64	CH	right	proximal	53	687	740	7.16
D1F	64	CH	right	proximal	71	222	293	24.23
D144F	64	CH	right	proximal	21	105	126	16.67
D173F	64	CH	right	proximal	168	498	666	25.23
D26F	65	CH	right	proximal	47	193	240	19.58
D67F	65	CH	right	proximal	90	179	269	33.46
D68F	65	CH	right	proximal	134	172	306	43.79
D275F	65	CH	right	proximal	321	633	954	33.65
D276F	65	CH	right	proximal	77	367	444	17.34
D50F	65	CH	right	proximal	42	99	141	29.79
D51F	65	CH	right	proximal	67	110	177	37.85
D73F	66	CH	right	proximal	54	196	250	21.6
D78F	66	CH	right	proximal	90	432	522	17.24
D79F	66	CH	right	proximal	20	271	291	6.87
D82F	66	CH	right	proximal	8	175	183	4.37
D284F	66	CH	right	proximal	123	591	714	17.23
D286F	66	CH	right	proximal	7	314	321	2.18
D287F	66	CH	right	proximal	114	391	505	22.57
D288F	66	CH	right	proximal	125	395	520	24.04
D269F	67	CH	right	proximal	18	331	349	5.16
D270F	67	CH	right	proximal	1	100	101	0.99
D271F	67	CH	right	proximal	9	187	196	4.59
D272F	67	CH	right	proximal	8	530	538	1.49
D273F	67	CH	right	proximal	45	582	627	7.18
D274F	67	CH	right	proximal	23	409	432	5.32
C64F	47	CH	left	distal	2	75	77	2.6
C94F	47	CH	left	distal	5	67	72	6.94
C73F	47	CH	left	distal	3	44	47	6.38
D300F	47	CH	left	distal	1	50	51	1.96
D305F	47	CH	left	distal	1	45	46	2.17
C63F	48	CH	left	distal	4	46	50	8
C72F	48	CH	left	distal	3	73	76	3.95
D302F	48	CH	left	distal	0	52	52	0
D303F	48	CH	left	distal	0	65	65	0
D304F	48	CH	left	distal	0	79	79	0
C60F	49	CH	left	distal	0	98	98	0
C68F	49	CH	left	distal	1	57	58	1.72
C70F	49	CH	left	distal	0	74	74	0
D301F	49	CH	left	distal	0	49	49	0
D307F	49	CH	left	distal	0	92	92	0
D309F	49	CH	left	distal	0	99	99	0
D313F	49	CH	left	distal	0	81	81	0
C55F	50	CH	left	distal	5	77	82	6.1
C58F	50	CH	left	distal	6	69	75	8
C71F	50	CH	left	distal	7	63	70	10
C74F	50	CH	left	distal	4	58	62	6.45
D310F	50	CH	left	distal	0	123	123	0
D311F	50	CH	left	distal	5	106	111	4.5
D192F	51	CH	left	distal	12	28	40	30
D193F	51	CH	left	distal	3	21	24	12.5
D197F	51	CH	left	distal	21	51	72	29.17
C54F	51	CH	left	distal	1	118	119	0.84
C57F	51	CH	left	distal	7	100	107	6.54
C61F	51	CH	left	distal	7	110	117	5.98
C67F	51	CH	left	distal	0	74	74	0
D308F	51	CH	left	distal	0	104	104	0
D312F	51	CH	left	distal	1	84	85	1.18
D266F	52	CH	left	distal	32	63	95	33.68
D267F	52	CH	left	distal	14	82	96	14.58
D268F	52	CH	left	distal	21	86	107	19.63
C53F	52	CH	left	distal	1	145	146	0.68
C56F	52	CH	left	distal	7	98	105	6.67
C77F	52	CH	left	distal	2	72	74	2.7
C95F	52	CH	left	distal	2	101	103	1.94
D194F	53	CH	left	distal	36	55	91	39.56
D198F	53	CH	left	distal	17	52	69	24.64
D199F	53	CH	left	distal	10	37	47	21.28
D201F	53	CH	left	distal	14	36	50	28
C96F	53	CH	left	distal	8	128	136	5.88
C97F	53	CH	left	distal	0	78	78	0
D204F	54	CH	left	distal	17	43	60	28.33
D319F	54	CH	left	distal	2	110	112	1.79
D322F	54	CH	left	distal	0	97	97	0
D317F	54	CH	left	distal	0	109	109	0
D325F	54	CH	left	distal	4	75	79	5.06
D203F	54	CH	left	distal	24	60	84	28.57
D205F	54	CH	left	distal	22	79	101	21.78
D207F	55	CH	left	distal	15	127	142	10.56
D208F	55	CH	left	distal	11	122	133	8.27
D209F	55	CH	left	distal	14	96	110	12.73
D213F	55	CH	left	distal	12	108	120	10
D214F	55	CH	left	distal	16	98	114	14.04
D215F	55	CH	left	distal	14	103	117	11.97
D216F	55	CH	left	distal	38	127	165	23.03
D217F	55	CH	left	distal	28	121	149	18.79
D19F	56	CH	left	distal	14	92	106	13.21
D135F	56	CH	left	distal	33	370	403	8.19
D145F	56	CH	left	distal	15	103	118	12.71
H1F	56	CH	left	distal	4	148	152	2.63
H34F	56	CH	left	distal	3	113	116	2.59
D103F	56	CH	left	distal	0	212	212	0
D147F	56	CH	left	distal	19	81	100	19
D220F	56	CH	left	distal	20	93	113	17.7
H12F	56	CH	left	distal	3	117	120	2.5
D148F	57	CH	left	distal	7	49	56	12.5
D106F	57	CH	left	distal	6	204	210	2.86
D104F	57	CH	left	distal	4	86	90	4.44
H33F	57	CH	left	distal	3	123	126	2.38
H32F	57	CH	left	distal	8	204	212	3.77
H35F	57	CH	left	distal	4	165	169	2.37
D350F	57	CH	left	distal	9	117	126	7.14
D351F	57	CH	left	distal	6	106	112	5.36
D109F	58	CH	left	distal	10	190	200	5
D105F	58	CH	left	distal	10	178	188	5.32
D99F	58	CH	left	distal	6	105	111	5.41
D5F	58	CH	left	distal	14	104	118	11.86
D4F	58	CH	left	distal	39	107	146	26.71
D136F	58	CH	left	distal	9	180	189	4.76
D137F	58	CH	left	distal	27	137	164	16.46
D165F	58	CH	left	distal	4	90	94	4.26
H8F	59	CH	left	distal	0	135	135	0
D43F	59	CH	left	distal	2	118	120	1.67
D23F	59	CH	left	distal	23	110	133	17.29
D3F	59	CH	left	distal	9	94	103	8.74
D42F	59	CH	left	distal	5	138	143	3.5
D166F	59	CH	left	distal	20	177	197	10.15
H9F	59	CH	left	distal	6	190	196	3.06
D44F	60	CH	left	distal	22	152	174	12.64
D24F	60	CH	left	distal	6	87	93	6.45
D150F	60	CH	left	distal	21	99	120	17.5
H41F	60	CH	left	distal	17	141	158	10.76
H42F	60	CH	left	distal	55	175	230	23.91
D149F	61	CH	left	distal	53	205	258	20.54
D114F	61	CH	left	distal	3	98	101	2.97
D47F	61	CH	left	distal	12	76	88	13.64
D2F	61	CH	left	distal	12	64	76	15.79
D25F	61	CH	left	distal	17	79	96	17.71
D46F	61	CH	left	distal	16	131	147	10.88
D119F	61	CH	left	distal	14	102	116	12.07
H17F	61	CH	left	distal	14	178	192	7.29
D156F	62	CH	left	distal	21	186	207	10.14
D139F	62	CH	left	distal	13	187	200	6.5
D143F	62	CH	left	distal	23	90	113	20.35
H43F	62	CH	left	distal	9	202	211	4.27
D120F	62	CH	left	distal	3	159	162	1.85
H44F	62	CH	left	distal	9	366	375	2.4
D140F	62	CH	left	distal	65	305	370	17.57
D160F	62	CH	left	distal	14	169	183	7.65
D161F	62	CH	left	distal	28	152	180	15.56
D163F	62	CH	left	distal	29	199	228	12.72
D169F	63	CH	left	distal	8	152	160	5
D21F	63	CH	left	distal	4	94	98	4.08
D121F	63	CH	left	distal	6	193	199	3.02
D142F	63	CH	left	distal	72	242	314	22.93
D171F	63	CH	left	distal	22	145	167	13.17
D172F	63	CH	left	distal	10	214	224	4.46
D162F	63	CH	left	distal	19	227	246	7.72
D129F	64	CH	left	distal	28	232	260	10.77
D22F	64	CH	left	distal	15	54	69	21.74
D130F	64	CH	left	distal	0	181	181	0
D131F	64	CH	left	distal	0	145	145	0
H51F	64	CH	left	distal	30	301	331	9.06
D1F	64	CH	left	distal	44	217	261	16.86
D144F	64	CH	left	distal	50	275	325	15.38
D173F	64	CH	left	distal	58	169	227	25.55
D26F	65	CH	left	distal	22	151	173	12.72
D67F	65	CH	left	distal	46	153	199	23.12
D68F	65	CH	left	distal	50	134	184	27.17
D275F	65	CH	left	distal	51	86	137	37.23
D276F	65	CH	left	distal	28	164	192	14.58
D50F	65	CH	left	distal	29	73	102	28.43
D51F	65	CH	left	distal	39	116	155	25.16
D73F	66	CH	left	distal	1	195	196	0.51
D78F	66	CH	left	distal	1	272	273	0.37
D79F	66	CH	left	distal	2	334	336	0.6
D82F	66	CH	left	distal	1	192	193	0.52
D284F	66	CH	left	distal	78	447	525	14.86
D287F	66	CH	left	distal	31	242	273	11.36
D288F	66	CH	left	distal	34	252	286	11.89
D270F	67	CH	left	distal	0	116	116	0
D271F	67	CH	left	distal	5	128	133	3.76
D272F	67	CH	left	distal	3	397	400	0.75
D273F	67	CH	left	distal	38	230	268	14.18
D274F	67	CH	left	distal	10	130	140	7.14
C64F	47	CH	right	distal	3	77	80	3.75
C94F	47	CH	right	distal	14	56	70	20
C73F	47	CH	right	distal	5	56	61	8.2
D300F	47	CH	right	distal	0	74	74	0
D305F	47	CH	right	distal	0	60	60	0
C63F	48	CH	right	distal	7	68	75	9.33
C72F	48	CH	right	distal	2	93	95	2.11
D302F	48	CH	right	distal	0	58	58	0
D303F	48	CH	right	distal	0	70	70	0
D304F	48	CH	right	distal	0	64	64	0
C60F	49	CH	right	distal	2	82	84	2.38
C68F	49	CH	right	distal	1	80	81	1.23
C70F	49	CH	right	distal	0	73	73	0
D301F	49	CH	right	distal	0	65	65	0
D307F	49	CH	right	distal	0	65	65	0
D309F	49	CH	right	distal	0	132	132	0
D313F	49	CH	right	distal	0	125	125	0
C55F	50	CH	right	distal	2	79	81	2.47
C58F	50	CH	right	distal	4	84	88	4.55
C71F	50	CH	right	distal	3	45	48	6.25
C74F	50	CH	right	distal	8	59	67	11.94
D310F	50	CH	right	distal	0	91	91	0
D311F	50	CH	right	distal	4	89	93	4.3
D192F	51	CH	right	distal	14	35	49	28.57
D193F	51	CH	right	distal	4	18	22	18.18
D197F	51	CH	right	distal	10	29	39	25.64
C54F	51	CH	right	distal	5	119	124	4.03
C57F	51	CH	right	distal	5	97	102	4.9
C61F	51	CH	right	distal	12	77	89	13.48
C67F	51	CH	right	distal	2	74	76	2.63
D308F	51	CH	right	distal	0	121	121	0
D312F	51	CH	right	distal	4	74	78	5.13
D266F	52	CH	right	distal	29	65	94	30.85
D267F	52	CH	right	distal	11	90	101	10.89
D268F	52	CH	right	distal	46	62	108	42.59
C53F	52	CH	right	distal	1	135	136	0.74
C56F	52	CH	right	distal	3	127	130	2.31
C77F	52	CH	right	distal	1	77	78	1.28
C95F	52	CH	right	distal	1	145	146	0.68
D194F	53	CH	right	distal	30	53	83	36.14
D198F	53	CH	right	distal	19	51	70	27.14
D199F	53	CH	right	distal	13	38	51	25.49
D201F	53	CH	right	distal	8	49	57	14.04
C96F	53	CH	right	distal	10	102	112	8.93
C97F	53	CH	right	distal	0	66	66	0
D204F	54	CH	right	distal	11	87	98	11.22
D319F	54	CH	right	distal	1	104	105	0.95
D322F	54	CH	right	distal	1	103	104	0.96
D317F	54	CH	right	distal	1	97	98	1.02
D325F	54	CH	right	distal	3	69	72	4.17
D203F	54	CH	right	distal	13	57	70	18.57
D205F	54	CH	right	distal	17	49	66	25.76
D207F	55	CH	right	distal	11	94	105	10.48
D208F	55	CH	right	distal	17	85	102	16.67
D209F	55	CH	right	distal	14	76	90	15.56
D213F	55	CH	right	distal	18	87	105	17.14
D214F	55	CH	right	distal	7	75	82	8.54
D215F	55	CH	right	distal	9	123	132	6.82
D216F	55	CH	right	distal	36	134	170	21.18
D217F	55	CH	right	distal	42	144	186	22.58
D19F	56	CH	right	distal	4	92	96	4.17
D135F	56	CH	right	distal	12	227	239	5.02
D145F	56	CH	right	distal	30	115	145	20.69
H1F	56	CH	right	distal	6	121	127	4.72
H34F	56	CH	right	distal	4	134	138	2.9
D103F	56	CH	right	distal	0	209	209	0
D147F	56	CH	right	distal	23	83	106	21.7
D220F	56	CH	right	distal	24	65	89	26.97
H12F	56	CH	right	distal	4	128	132	3.03
D148F	57	CH	right	distal	6	63	69	8.7
D106F	57	CH	right	distal	5	130	135	3.7
D104F	57	CH	right	distal	1	64	65	1.54
H33F	57	CH	right	distal	5	127	132	3.79
H32F	57	CH	right	distal	3	232	235	1.28
H35F	57	CH	right	distal	3	147	150	2
D350F	57	CH	right	distal	4	102	106	3.77
D351F	57	CH	right	distal	14	147	161	8.7
D109F	58	CH	right	distal	3	160	163	1.84
D105F	58	CH	right	distal	5	203	208	2.4
D99F	58	CH	right	distal	2	107	109	1.83
D5F	58	CH	right	distal	17	104	121	14.05
D4F	58	CH	right	distal	35	81	116	30.17
D137F	58	CH	right	distal	31	213	244	12.7
D165F	58	CH	right	distal	8	112	120	6.67
H8F	59	CH	right	distal	6	117	123	4.88
D43F	59	CH	right	distal	0	150	150	0
D23F	59	CH	right	distal	20	66	86	23.26
D3F	59	CH	right	distal	10	105	115	8.7
D42F	59	CH	right	distal	15	171	186	8.06
D166F	59	CH	right	distal	15	162	177	8.47
H9F	59	CH	right	distal	9	162	171	5.26
D45F	60	CH	right	distal	8	237	245	3.27
D44F	60	CH	right	distal	13	215	228	5.7
D24F	60	CH	right	distal	7	107	114	6.14
D150F	60	CH	right	distal	40	196	236	16.95
H41F	60	CH	right	distal	29	133	162	17.9
H42F	60	CH	right	distal	32	133	165	19.39
D149F	61	CH	right	distal	47	199	246	19.11
D114F	61	CH	right	distal	1	111	112	0.89
D47F	61	CH	right	distal	19	82	101	18.81
D2F	61	CH	right	distal	16	116	132	12.12
D25F	61	CH	right	distal	30	88	118	25.42
D46F	61	CH	right	distal	22	154	176	12.5
D119F	61	CH	right	distal	19	113	132	14.39
H17F	61	CH	right	distal	23	228	251	9.16
D156F	62	CH	right	distal	14	106	120	11.67
D139F	62	CH	right	distal	7	185	192	3.65
D143F	62	CH	right	distal	0	101	101	0
H43F	62	CH	right	distal	17	233	250	6.8
D120F	62	CH	right	distal	15	84	99	15.15
H44F	62	CH	right	distal	3	207	210	1.43
D140F	62	CH	right	distal	40	168	208	19.23
D160F	62	CH	right	distal	19	170	189	10.05
D161F	62	CH	right	distal	32	124	156	20.51
D163F	62	CH	right	distal	32	189	221	14.48
D21F	63	CH	right	distal	6	110	116	5.17
D121F	63	CH	right	distal	25	259	284	8.8
D142F	63	CH	right	distal	67	178	245	27.35
D171F	63	CH	right	distal	15	210	225	6.67
D172F	63	CH	right	distal	63	268	331	19.03
D162F	63	CH	right	distal	9	176	185	4.86
D129F	64	CH	right	distal	80	284	364	21.98
D22F	64	CH	right	distal	14	42	56	25
D130F	64	CH	right	distal	0	142	142	0
D131F	64	CH	right	distal	0	163	163	0
H51F	64	CH	right	distal	14	219	233	6.01
D1F	64	CH	right	distal	52	236	288	18.06
D144F	64	CH	right	distal	74	247	321	23.05
D173F	64	CH	right	distal	100	153	253	39.53
D26F	65	CH	right	distal	30	172	202	14.85
D67F	65	CH	right	distal	32	108	140	22.86
D68F	65	CH	right	distal	38	121	159	23.9
D275F	65	CH	right	distal	115	123	238	48.32
D276F	65	CH	right	distal	65	132	197	32.99
D50F	65	CH	right	distal	52	136	188	27.66
D51F	65	CH	right	distal	28	94	122	22.95
D73F	66	CH	right	distal	75	235	310	24.19
D78F	66	CH	right	distal	1	267	268	0.37
D82F	66	CH	right	distal	1	179	180	0.56
D284F	66	CH	right	distal	61	484	545	11.19
D287F	66	CH	right	distal	47	179	226	20.8
D288F	66	CH	right	distal	47	189	236	19.92
D270F	67	CH	right	distal	1	118	119	0.84
D271F	67	CH	right	distal	3	139	142	2.11
D272F	67	CH	right	distal	1	471	472	0.21
D273F	67	CH	right	distal	30	431	461	6.51
D274F	67	CH	right	distal	22	206	228	9.65
C64F	47	BA	left	distal	5	38	43	11.63
C94F	47	BA	left	distal	8	57	65	12.31
C73F	47	BA	left	distal	4	71	75	5.33
D300F	47	BA	left	distal	3	37	40	7.5
D305F	47	BA	left	distal	0	44	44	0
C63F	48	BA	left	distal	3	47	50	6
C72F	48	BA	left	distal	3	41	44	6.82
D302F	48	BA	left	distal	0	49	49	0
D303F	48	BA	left	distal	0	46	46	0
D304F	48	BA	left	distal	0	61	61	0
C60F	49	BA	left	distal	2	58	60	3.33
C68F	49	BA	left	distal	0	83	83	0
C70F	49	BA	left	distal	1	36	37	2.7
D307F	49	BA	left	distal	0	53	53	0
D309F	49	BA	left	distal	1	51	52	1.92
D313F	49	BA	left	distal	0	62	62	0
C55F	50	BA	left	distal	5	62	67	7.46
C58F	50	BA	left	distal	6	31	37	16.22
C71F	50	BA	left	distal	6	81	87	6.9
C74F	50	BA	left	distal	3	49	52	5.77
D310F	50	BA	left	distal	1	91	92	1.09
D311F	50	BA	left	distal	2	47	49	4.08
D192F	51	BA	left	distal	4	67	71	5.63
D193F	51	BA	left	distal	7	82	89	7.87
D197F	51	BA	left	distal	9	92	101	8.91
C54F	51	BA	left	distal	3	63	66	4.55
C57F	51	BA	left	distal	10	29	39	25.64
C61F	51	BA	left	distal	7	50	57	12.28
C67F	51	BA	left	distal	0	66	66	0
D308F	51	BA	left	distal	0	65	65	0
D312F	51	BA	left	distal	0	96	96	0
D267F	52	BA	left	distal	2	90	92	2.17
C53F	52	BA	left	distal	3	147	150	2
C56F	52	BA	left	distal	9	54	63	14.29
C77F	52	BA	left	distal	5	64	69	7.25
C95F	52	BA	left	distal	2	120	122	1.64
D194F	53	BA	left	distal	17	84	101	16.83
D198F	53	BA	left	distal	17	58	75	22.67
D199F	53	BA	left	distal	21	73	94	22.34
D201F	53	BA	left	distal	14	59	73	19.18
C96F	53	BA	left	distal	3	105	108	2.78
C97F	53	BA	left	distal	4	59	63	6.35
D204F	54	BA	left	distal	5	45	50	10
D319F	54	BA	left	distal	0	90	90	0
D322F	54	BA	left	distal	3	82	85	3.53
D317F	54	BA	left	distal	0	82	82	0
D325F	54	BA	left	distal	0	71	71	0
D203F	54	BA	left	distal	16	70	86	18.6
D205F	54	BA	left	distal	12	51	63	19.05
D207F	55	BA	left	distal	5	104	109	4.59
D208F	55	BA	left	distal	3	76	79	3.8
D209F	55	BA	left	distal	1	64	65	1.54
D213F	55	BA	left	distal	10	99	109	9.17
D214F	55	BA	left	distal	11	102	113	9.73
D216F	55	BA	left	distal	20	114	134	14.93
D217F	55	BA	left	distal	14	83	97	14.43
D19F	56	BA	left	distal	0	56	56	0
D135F	56	BA	left	distal	4	79	83	4.82
D145F	56	BA	left	distal	19	29	48	39.58
H1F	56	BA	left	distal	1	120	121	0.83
H34F	56	BA	left	distal	0	63	63	0
D103F	56	BA	left	distal	0	86	86	0
D147F	56	BA	left	distal	15	47	62	24.19
D220F	56	BA	left	distal	11	41	52	21.15
H12F	56	BA	left	distal	0	46	46	0
D106F	57	BA	left	distal	0	123	123	0
H33F	57	BA	left	distal	1	106	107	0.93
H32F	57	BA	left	distal	0	48	48	0
H35F	57	BA	left	distal	0	69	69	0
D350F	57	BA	left	distal	6	50	56	10.71
D351F	57	BA	left	distal	8	43	51	15.69
D109F	58	BA	left	distal	2	99	101	1.98
D105F	58	BA	left	distal	1	98	99	1.01
D99F	58	BA	left	distal	1	67	68	1.47
D5F	58	BA	left	distal	0	31	31	0
D4F	58	BA	left	distal	0	37	37	0
D111F	58	BA	left	distal	1	53	54	1.85
D136F	58	BA	left	distal	4	29	33	12.12
D137F	58	BA	left	distal	9	42	51	17.65
D165F	58	BA	left	distal	2	76	78	2.56
H8F	59	BA	left	distal	0	86	86	0
D43F	59	BA	left	distal	0	88	88	0
D23F	59	BA	left	distal	0	66	66	0
D3F	59	BA	left	distal	0	48	48	0
D42F	59	BA	left	distal	0	61	61	0
D166F	59	BA	left	distal	0	66	66	0
H9F	59	BA	left	distal	0	100	100	0
D44F	60	BA	left	distal	1	58	59	1.69
D24F	60	BA	left	distal	0	61	61	0
D150F	60	BA	left	distal	3	74	77	3.9
H41F	60	BA	left	distal	0	132	132	0
H42F	60	BA	left	distal	0	51	51	0
D149F	61	BA	left	distal	2	157	159	1.26
D114F	61	BA	left	distal	0	32	32	0
D47F	61	BA	left	distal	0	76	76	0
D2F	61	BA	left	distal	3	67	70	4.29
D25F	61	BA	left	distal	1	53	54	1.85
D46F	61	BA	left	distal	0	151	151	0
D119F	61	BA	left	distal	0	84	84	0
H17F	61	BA	left	distal	0	88	88	0
D156F	62	BA	left	distal	0	118	118	0
D139F	62	BA	left	distal	0	189	189	0
D143F	62	BA	left	distal	0	147	147	0
H43F	62	BA	left	distal	2	110	112	1.79
D120F	62	BA	left	distal	0	185	185	0
H44F	62	BA	left	distal	0	51	51	0
D161F	62	BA	left	distal	0	143	143	0
C64F	47	BA	right	distal	4	37	41	9.76
C94F	47	BA	right	distal	6	59	65	9.23
C73F	47	BA	right	distal	2	34	36	5.56
D300F	47	BA	right	distal	0	31	31	0
D305F	47	BA	right	distal	0	23	23	0
C63F	48	BA	right	distal	2	29	31	6.45
C72F	48	BA	right	distal	3	47	50	6
D302F	48	BA	right	distal	0	68	68	0
D303F	48	BA	right	distal	0	39	39	0
D304F	48	BA	right	distal	0	47	47	0
C60F	49	BA	right	distal	1	118	119	0.84
C68F	49	BA	right	distal	1	54	55	1.82
C70F	49	BA	right	distal	4	44	48	8.33
D307F	49	BA	right	distal	0	94	94	0
D309F	49	BA	right	distal	0	73	73	0
D313F	49	BA	right	distal	0	84	84	0
C55F	50	BA	right	distal	1	50	51	1.96
C58F	50	BA	right	distal	9	70	79	11.39
C71F	50	BA	right	distal	3	32	35	8.57
C74F	50	BA	right	distal	6	80	86	6.98
D310F	50	BA	right	distal	1	84	85	1.18
D311F	50	BA	right	distal	0	45	45	0
D192F	51	BA	right	distal	6	82	88	6.82
D193F	51	BA	right	distal	9	70	79	11.39
D197F	51	BA	right	distal	10	79	89	11.24
C54F	51	BA	right	distal	1	78	79	1.27
C57F	51	BA	right	distal	25	101	126	19.84
C61F	51	BA	right	distal	9	68	77	11.69
C67F	51	BA	right	distal	0	42	42	0
D308F	51	BA	right	distal	0	49	49	0
D312F	51	BA	right	distal	0	86	86	0
D267F	52	BA	right	distal	0	62	62	0
C53F	52	BA	right	distal	1	50	51	1.96
C56F	52	BA	right	distal	4	67	71	5.63
C77F	52	BA	right	distal	6	71	77	7.79
C95F	52	BA	right	distal	1	148	149	0.67
D194F	53	BA	right	distal	19	50	69	27.54
D198F	53	BA	right	distal	9	51	60	15
D199F	53	BA	right	distal	31	96	127	24.41
D201F	53	BA	right	distal	19	84	103	18.45
C96F	53	BA	right	distal	2	88	90	2.22
C97F	53	BA	right	distal	2	63	65	3.08
D204F	54	BA	right	distal	14	63	77	18.18
D319F	54	BA	right	distal	0	73	73	0
D322F	54	BA	right	distal	1	67	68	1.47
D317F	54	BA	right	distal	0	72	72	0
D325F	54	BA	right	distal	0	59	59	0
D203F	54	BA	right	distal	9	61	70	12.86
D205F	54	BA	right	distal	17	68	85	20
D207F	55	BA	right	distal	2	83	85	2.35
D208F	55	BA	right	distal	6	56	62	9.68
D209F	55	BA	right	distal	10	92	102	9.8
D213F	55	BA	right	distal	9	84	93	9.68
D214F	55	BA	right	distal	10	84	94	10.64
D216F	55	BA	right	distal	23	72	95	24.21
D217F	55	BA	right	distal	20	83	103	19.42
D19F	56	BA	right	distal	0	55	55	0
D135F	56	BA	right	distal	5	68	73	6.85
D145F	56	BA	right	distal	12	46	58	20.69
H1F	56	BA	right	distal	0	97	97	0
H34F	56	BA	right	distal	0	58	58	0
D103F	56	BA	right	distal	1	76	77	1.3
D147F	56	BA	right	distal	24	63	87	27.59
D220F	56	BA	right	distal	8	60	68	11.76
H12F	56	BA	right	distal	0	66	66	0
D106F	57	BA	right	distal	0	83	83	0
H33F	57	BA	right	distal	1	51	52	1.92
H32F	57	BA	right	distal	0	43	43	0
H35F	57	BA	right	distal	3	65	68	4.41
D350F	57	BA	right	distal	4	45	49	8.16
D351F	57	BA	right	distal	5	56	61	8.2
D109F	58	BA	right	distal	0	95	95	0
D105F	58	BA	right	distal	0	85	85	0
D99F	58	BA	right	distal	3	57	60	5
D5F	58	BA	right	distal	0	36	36	0
D4F	58	BA	right	distal	0	41	41	0
D111F	58	BA	right	distal	0	50	50	0
D136F	58	BA	right	distal	7	59	66	10.61
D137F	58	BA	right	distal	10	38	48	20.83
D165F	58	BA	right	distal	0	72	72	0
H8F	59	BA	right	distal	1	60	61	1.64
D43F	59	BA	right	distal	0	47	47	0
D23F	59	BA	right	distal	0	54	54	0
D3F	59	BA	right	distal	0	38	38	0
D42F	59	BA	right	distal	0	58	58	0
D166F	59	BA	right	distal	2	78	80	2.5
H9F	59	BA	right	distal	0	75	75	0
D44F	60	BA	right	distal	0	49	49	0
D24F	60	BA	right	distal	0	68	68	0
D150F	60	BA	right	distal	0	57	57	0
H41F	60	BA	right	distal	0	129	129	0
H42F	60	BA	right	distal	0	74	74	0
D149F	61	BA	right	distal	1	139	140	0.71
D114F	61	BA	right	distal	0	42	42	0
D47F	61	BA	right	distal	0	84	84	0
D2F	61	BA	right	distal	4	61	65	6.15
D25F	61	BA	right	distal	0	79	79	0
D46F	61	BA	right	distal	0	101	101	0
D119F	61	BA	right	distal	1	125	126	0.79
H17F	61	BA	right	distal	2	109	111	1.8
D156F	62	BA	right	distal	2	181	183	1.09
D139F	62	BA	right	distal	4	203	207	1.93
D143F	62	BA	right	distal	0	156	156	0
H43F	62	BA	right	distal	0	80	80	0
D120F	62	BA	right	distal	0	201	201	0
H44F	62	BA	right	distal	0	70	70	0
D161F	62	BA	right	distal	2	197	199	1.01

## Sheet: summary statistics for % BrdU
cartilage	region	stage	mean	stdev	N	sterr	max	min	max error	min error
LJ	proximal	47	5.49	8.02	10	2.54	23.08	0	17.58	5.49
LJ	proximal	48	0.81	1.7	10	0.54	4.35	0	3.54	0.81
LJ	proximal	49	3.13	3.92	14	1.05	13.33	0	10.21	3.13
LJ	proximal	50	8.33	5.45	12	1.57	17.31	2.17	8.98	6.15
LJ	proximal	51	8.38	8.42	18	1.98	25	0	16.62	8.38
LJ	proximal	52	7.64	4.91	14	1.31	17.07	0	9.43	7.64
LJ	proximal	53	20.71	14.29	10	4.52	38.89	3.17	18.17	17.54
LJ	proximal	54	7.4	8.19	14	2.19	26.09	0	18.68	7.4
LJ	proximal	55	23.45	14.77	16	3.69	52.38	2	28.93	21.45
LJ	proximal	56	15.99	15.53	18	3.66	52.08	0	36.09	15.99
LJ	proximal	57	13.68	10.26	16	2.56	29.7	0	16.02	13.68
LJ	proximal	58	20.78	16.27	14	4.35	53.85	0	33.06	20.78
LJ	proximal	59	26.38	8.65	12	2.5	37.26	11.11	10.88	15.27
LJ	proximal	60	23.56	11.37	12	3.28	39.44	7.87	15.88	15.69
LJ	proximal	61	18.85	9.79	14	2.62	30.64	2.78	11.79	16.07
LJ	proximal	62	26.79	7.55	14	2.02	38.46	12.72	11.67	14.08
LJ	proximal	63	20.88	10.42	12	3.01	40.68	8.25	19.8	12.63
LJ	proximal	64	15.34	6.42	12	1.85	26.09	8.33	10.74	7.01
LJ	proximal	65	8.25	5.79	14	1.55	18.37	0	10.11	8.25
LJ	proximal	66	3.71	5.03	14	1.34	13.33	0	9.62	3.71
LJ	proximal	67	1.65	1.55	12	0.45	4.92	0	3.27	1.65
LJ	middle	47	9.74	10.9	10	3.45	31.91	0	22.17	9.74
LJ	middle	48	3.48	4.28	10	1.35	11.49	0	8.01	3.48
LJ	middle	49	3.65	3.55	14	0.95	12.68	0	9.03	3.65
LJ	middle	50	7.87	4.95	12	1.43	21.43	2.27	13.56	5.6
LJ	middle	51	17.4	13.21	18	3.11	40.43	0.89	23.02	16.51
LJ	middle	52	13.76	9.43	14	2.52	30.16	0	16.4	13.76
LJ	middle	53	35.75	18.97	10	6	62.75	8.8	26.99	26.95
LJ	middle	54	17.38	17.95	14	4.8	53.85	1.12	36.46	16.26
LJ	middle	55	20.57	9.48	16	2.37	33.61	4.61	13.04	15.96
LJ	middle	56	19.99	18.04	17	4.37	50.68	0	30.69	19.99
LJ	middle	57	12.75	7.85	14	2.1	25.88	0.83	13.12	11.93
LJ	middle	58	14.71	11.17	14	2.98	32.48	0	17.77	14.71
LJ	middle	59	20.25	8.15	14	2.18	30.47	2.55	10.21	17.71
LJ	middle	60	22.21	11.82	12	3.41	38.04	2.62	15.84	19.58
LJ	middle	61	19.99	11.63	14	3.11	39.44	3.65	19.45	16.34
LJ	middle	62	15.63	9.81	19	2.25	37.23	0	21.6	15.63
LJ	middle	63	9.85	8.04	14	2.15	26.51	2.32	16.66	7.53
LJ	middle	64	8.86	6.04	12	1.74	18.84	0	9.99	8.86
LJ	middle	65	5.04	4.01	12	1.16	10.82	0	5.78	5.04
LJ	middle	66	5.23	5.56	16	1.39	18.56	0	13.34	5.23
LJ	middle	67	0.51	0.72	10	0.23	1.98	0	1.47	0.51
LJ	distal	47	5.56	7.71	10	2.44	20	0	14.44	5.56
LJ	distal	48	2.78	3.97	10	1.25	10.53	0	7.74	2.78
LJ	distal	49	2.85	3.76	14	1.01	11.48	0	8.62	2.85
LJ	distal	50	9.99	7.51	12	2.17	25.93	0	15.94	9.99
LJ	distal	51	15.61	14.25	18	3.36	48.39	0	32.78	15.61
LJ	distal	52	20.6	12.41	14	3.32	47.14	5.62	26.55	14.98
LJ	distal	53	32.7	18.77	10	5.94	62.75	8.8	30.05	23.9
LJ	distal	54	11.32	10.7	14	2.86	31.88	1.52	20.56	9.81
LJ	distal	55	20.96	9.18	16	2.29	32.04	4.65	11.08	16.31
LJ	distal	56	16.31	13.11	15	3.39	42.31	0	26	16.31
LJ	distal	57	15.05	9.5	14	2.54	31.58	4.05	16.52	11
LJ	distal	58	15.24	14.06	16	3.51	35.43	0	20.19	15.24
LJ	distal	59	24.62	11.84	14	3.16	55.36	8.54	30.74	16.08
LJ	distal	60	28.96	11.59	12	3.35	40	5.15	11.04	23.81
LJ	distal	61	15.61	12.7	14	3.39	41.38	1.07	25.77	14.54
LJ	distal	62	13.09	8.72	20	1.95	28.85	0	15.76	13.09
LJ	distal	63	7.94	6.49	12	1.87	26.67	1.3	18.73	6.63
LJ	distal	64	6.26	8.03	12	2.32	21.13	0	14.87	6.26
LJ	distal	65	5.77	5.15	14	1.38	15.83	0.44	10.06	5.32
LJ	distal	66	5.56	7.14	16	1.79	23.53	0	17.97	5.56
LJ	distal	67	0.16	0.37	10	0.12	1.11	0	0.95	0.16
CH	proximal	47	7.03	5.58	10	1.76	16.94	0	9.91	7.03
CH	proximal	48	3.48	3.91	10	1.24	11.43	0	7.95	3.48
CH	proximal	49	0.68	1.01	14	0.27	3.19	0	2.51	0.68
CH	proximal	50	4.61	2.78	12	0.8	8.62	0	4.01	4.61
CH	proximal	51	7.91	6.96	18	1.64	20	0	12.09	7.91
CH	proximal	52	10.66	13.14	14	3.51	39.42	0	28.76	10.66
CH	proximal	53	16.35	12.03	11	3.63	35.07	1.92	18.72	14.43
CH	proximal	54	6.51	8.21	14	2.19	24.7	0	18.18	6.51
CH	proximal	55	13.34	4.12	16	1.03	17.99	4.33	4.65	9.01
CH	proximal	56	8.49	8.1	18	1.91	24.32	0	15.84	8.49
CH	proximal	57	7.63	4.66	14	1.24	17.2	0.68	9.58	6.95
CH	proximal	58	7.51	7.46	16	1.86	22.8	0	15.29	7.51
CH	proximal	59	8.04	4.44	14	1.19	16	0.67	7.96	7.37
CH	proximal	60	18.72	8.21	12	2.37	30	4.42	11.28	14.3
CH	proximal	61	9.17	6.03	16	1.51	20.06	0.34	10.89	8.83
CH	proximal	62	12.91	7.56	19	1.74	29.85	2.52	16.94	10.38
CH	proximal	63	21.77	8.62	16	2.15	33.46	1.72	11.69	20.05
CH	proximal	64	14.85	9.35	16	2.34	31.62	0.47	16.77	14.38
CH	proximal	65	30.23	9.76	14	2.61	45.38	15.05	15.15	15.18
CH	proximal	66	14.51	8.73	17	2.12	24.04	2.18	9.53	12.33
CH	proximal	67	5.39	3.95	11	1.19	15.79	0.99	10.4	4.4
CH	distal	47	5.2	5.92	10	1.87	20	0	14.8	5.2
CH	distal	48	2.34	3.6	10	1.14	9.33	0	6.99	2.34
CH	distal	49	0.41	0.82	13	0.23	2.38	0	1.97	0.41
CH	distal	50	5.38	3.6	12	1.04	11.94	0	6.56	5.38
CH	distal	51	10.34	11.15	18	2.63	30	0	19.66	10.34
CH	distal	52	12.09	14.24	14	3.81	42.59	0.68	30.5	11.4
CH	distal	53	17.93	14.35	10	4.54	39.56	0	21.63	17.93
CH	distal	54	10.59	11.46	14	3.06	28.57	0	17.99	10.59
CH	distal	55	14.27	5.22	16	1.3	23.03	6.82	8.76	7.45
CH	distal	56	9.32	8.55	18	2.02	26.97	0	17.65	9.32
CH	distal	57	4.64	3.12	16	0.78	12.5	1.28	7.86	3.37
CH	distal	58	9.96	8.81	15	2.27	30.17	1.83	20.21	8.13
CH	distal	59	7.36	6.5	14	1.74	23.26	0	15.9	7.36
CH	distal	60	12.78	6.8	11	2.05	23.91	3.27	11.13	9.52
CH	distal	61	13.33	6.4	16	1.6	25.42	0.89	12.09	12.44
CH	distal	62	10.1	6.68	20	1.49	20.51	0	10.41	10.1
CH	distal	63	10.18	7.99	13	2.22	27.35	3.02	17.17	7.16
CH	distal	64	14.56	11.59	16	2.9	39.53	0	24.96	14.56
CH	distal	65	25.85	9.39	14	2.51	48.32	12.72	22.47	13.14
CH	distal	66	9.01	9.02	13	2.5	24.19	0.37	15.18	8.64
CH	distal	67	4.52	4.76	10	1.5	14.18	0	9.66	4.52
BA	proximal	47	6.13	4.79	10	1.52	12.31	0	6.18	6.13
BA	proximal	48	2.53	3.27	10	1.03	6.82	0	4.29	2.53
BA	proximal	49	1.58	2.44	12	0.71	8.33	0	6.75	1.58
BA	proximal	50	5.97	4.74	12	1.37	16.22	0	10.25	5.97
BA	proximal	51	7.06	7.43	18	1.75	25.64	0	18.58	7.06
BA	proximal	52	4.34	4.43	10	1.4	14.29	0	9.95	4.34
BA	proximal	53	14.32	9.76	10	3.09	27.54	2.22	13.22	12.09
BA	proximal	54	7.41	8.56	14	2.29	20	0	12.59	7.41
BA	proximal	55	10.28	6.4	14	1.71	24.21	1.54	13.93	8.74
BA	proximal	56	8.82	12.37	18	2.91	39.58	0	30.76	8.82
BA	proximal	57	4.17	5.31	12	1.53	15.69	0	11.52	4.17
BA	proximal	58	4.17	6.57	18	1.55	20.83	0	16.66	4.17
BA	proximal	59	0.3	0.77	14	0.21	2.5	0	2.2	0.3
BA	proximal	60	0.56	1.29	10	0.41	3.9	0	3.34	0.56
BA	proximal	61	1.05	1.79	16	0.45	6.15	0	5.1	1.05
BA	proximal	62	0.42	0.72	14	0.19	1.93	0	1.52	0.42
