# Supplementary material for: The cellular basis of cartilage growth and shape change in larval and metamorphosing Xenopus frogs
Source: PLoS One. 2023 Jan 12;18(1):e0277110. doi: 10.1371/journal.pone.0277110 (PMC9836273; doi:10.1371/journal.pone.0277110)
Supplement: S2 Table — (XLSX) [file pone.0277110.s005.xlsx]

## Sheet: sheet1
specimen name	cartilage	NF stage at BrdU injection	NF stage at death	days between BrdU pulse and death	N cells with BrdU labelled undivided nucleus	N cells with BrdU labelled nuclei in early division	N cells with BrdU labelled nuclei in late division	N cells with separate BrdU labelled daughter nuclei	N BrdU labelled nuclei in separate daughter cells	N BrdU labelled grand-daughter cell cluster	N all cells
D553 #2	CH	55-56	56	1	9	9	1	0	0	0	19
D560 #3	CH	55-56	56	2	74	38	12	9	1	0	134
D564 #1/2	CH	55-56	55	3	52	21	29	1	3	0	106
D576 #2	CH	55-56	56	5	140	68	44	15	14	0	281
D603f #2	CH	55-56	66+	18	124	77	5	15	0	0	221
D555 #1/2	CH	58-59	58	1	150	51	22	11	0	0	234
D563 #2	CH	58-59	62	2	141	44	15	22	3	0	225
D567 #1/2	CH	58-59	60	3	107	15	21	8	15	0	166
D572 #1	CH	58-59	60	4	146	60	39	21	17	0	283
D553	LJ	55-56	56	1	41	11	3	1	2	0	58
D554	LJ	55-56	55	1	82	9	3	8	5	0	107
D559	LJ	55-56	55	2	37	8	3	3	9	0	60
D560	LJ	55-56	56	2	67	8	10	1	4	0	90
D564	LJ	55-56	55	3	128	26	9	10	8	1	182
D566	LJ	55-56	56	3	63	5	2	3	15	0	88
D576	LJ	55-56	56	5	55	21	0	1	11	1	89
D603	LJ	55-56	66+	18	60	3	1	10	11	5	90
D556	LJ	58-59	58	1	85	18	3	10	10	0	126
D561	LJ	58-59	58	2	84	5	6	3	3	0	101
D567	LJ	58-59	60	3	57	13	4	8	14	0	96
D572	LJ	58-59	60	4	64	19	5	2	9	0	99
