# Supplementary material for: The cellular basis of cartilage growth and shape change in larval and metamorphosing Xenopus frogs
Source: PLoS One. 2023 Jan 12;18(1):e0277110. doi: 10.1371/journal.pone.0277110 (PMC9836273; doi:10.1371/journal.pone.0277110)
Supplement: S3 Table — (XLSX) [file pone.0277110.s006.xlsx]

## Sheet: cell raw data
section_thickness	specimen	stage	cartilage	side	region	cell_number	max_cell_dimension_um	min_cell_dimension_um	max/min_cell_dimension	max_cell_dimension_angle	min_cell_dimension_angle	max_cell_angle_positive	max_cell_angle_acute
10	C64F	47	LJ	left	proximal	1	17.59	13.9	1.26547	40.31	-52.13	40.31	40.31
10	C64F	47	LJ	left	proximal	2	28.24	13.84	2.04046	96.61	3.37	96.61	83.39
10	C64F	47	LJ	left	proximal	3	20.05	9.66	2.07557	107.7	14.62	107.7	72.3
10	C64F	47	LJ	left	proximal	4	29.14	13.19	2.20925	120.14	33.69	120.14	59.86
10	C64F	47	LJ	left	proximal	5	19.45	14.95	1.301	116.03	22.38	116.03	63.97
10	C64F	47	LJ	left	proximal	6	19.28	11.3	1.70619	137.56	52.31	137.56	42.44
10	C64F	47	LJ	left	proximal	7	20.32	13.12	1.54878	109.89	16.19	109.89	70.12
10	C64F	47	LJ	left	proximal	8	23.01	10.1	2.27822	125.66	40.1	125.66	54.35
10	C64F	47	LJ	left	proximal	9	22.21	11.21	1.98127	124.56	46.47	124.56	55.44
10	C64F	47	LJ	left	proximal	10	28.02	16.76	1.67184	113.96	22.83	113.96	66.04
10	C64F	47	LJ	left	proximal	11	26.54	10.49	2.53003	117.35	35.54	117.35	62.65
10	C64F	47	LJ	left	proximal	12	25.89	14.37	1.80167	112.14	25.12	112.14	67.87
10	C64F	47	LJ	left	proximal	13	32.02	13.66	2.34407	110.05	30.38	110.05	69.96
10	C64F	47	LJ	left	proximal	14	18	13.12	1.37195	154.59	73.81	154.59	25.41
10	C64F	47	LJ	left	proximal	15	17.28	8.95	1.93073	138.81	50.53	138.81	41.19
10	C64F	47	LJ	left	proximal	16	25.47	12.36	2.06068	118.61	27.41	118.61	61.39
10	C64F	47	LJ	left	proximal	17	22.12	11.06	2	110.43	17.1	110.43	69.57
10	C64F	47	LJ	left	proximal	18	19.09	9.64	1.98029	116.57	27.65	116.57	63.44
10	C64F	47	LJ	left	proximal	19	21.89	8.76	2.49886	111.8	21.8	111.8	68.2
10	C64F	47	LJ	left	proximal	20	16.71	6.62	2.52417	108.44	10.62	108.44	71.57
10	C64F	47	LJ	left	proximal	21	21.5	10.06	2.13718	105.35	14.04	105.35	74.65
10	C64F	47	LJ	left	proximal	22	16.71	10.57	1.58089	108.44	22.62	108.44	71.57
10	C64F	47	LJ	left	proximal	23	19.05	9.84	1.93598	140.19	51.71	140.19	39.81
10	C64F	47	LJ	left	proximal	24	25.14	11.57	2.17286	104.04	18.44	104.04	75.96
10	C64F	47	LJ	left	proximal	25	22.4	10.16	2.20472	101.51	16.26	101.51	78.49
10	C64F	47	LJ	left	proximal	26	17.95	12.76	1.40674	103.09	9.16	103.09	76.91
10	C64F	47	LJ	left	proximal	27	24.96	9.17	2.72192	102.23	12.8	102.23	77.78
10	C64F	47	LJ	left	proximal	28	24.55	11.34	2.1649	109.34	14.53	109.34	70.67
10	C64F	47	LJ	left	proximal	29	22.8	10.29	2.21574	101.31	9.09	101.31	78.69
10	C64F	47	LJ	left	proximal	30	30.3	12.76	2.37461	96.93	9.16	96.93	83.07
10	C68F	49	LJ	left	proximal	1	15.79	13.42	1.1766	55.49	-35.13	55.49	55.49
10	C68F	49	LJ	left	proximal	2	17.46	14.59	1.19671	77.91	-12.88	77.91	77.91
10	C68F	49	LJ	left	proximal	3	18.29	16.51	1.10781	36.87	-52	36.87	36.87
10	C68F	49	LJ	left	proximal	4	24.75	12.2	2.02869	165.74	60.02	165.74	14.27
10	C68F	49	LJ	left	proximal	5	24.01	13.19	1.82032	146.04	56.31	146.04	33.96
10	C68F	49	LJ	left	proximal	6	17.86	11.85	1.50717	101.82	5.91	101.82	78.18
10	C68F	49	LJ	left	proximal	7	24.07	11.5	2.09304	142.55	45	142.55	37.45
10	C68F	49	LJ	left	proximal	8	19.11	14.95	1.27826	119.29	22.38	119.29	60.71
10	C68F	49	LJ	left	proximal	9	22.8	11.39	2.00176	93.07	-2.05	93.07	86.93
10	C68F	49	LJ	left	proximal	10	19.48	12.18	1.59934	23.36	-64.29	23.36	23.36
10	C68F	49	LJ	left	proximal	11	13.03	10.98	1.1867	86.42	0	86.42	86.42
10	C68F	49	LJ	left	proximal	12	15.85	12.19	1.30025	90	0	90	90
10	C68F	49	LJ	left	proximal	13	20.83	16.04	1.29863	84.4	-8.75	84.4	84.4
10	C68F	49	LJ	left	proximal	14	16.75	15.06	1.11222	95.57	3.09	95.57	84.43
10	C68F	49	LJ	left	proximal	15	21.39	8.05	2.65714	128.83	45	128.83	51.17
10	C68F	49	LJ	left	proximal	16	12.85	9.84	1.30589	55.31	-38.29	55.31	55.31
10	C68F	49	LJ	left	proximal	17	18.13	10.55	1.71848	70.35	-27.55	70.35	70.35
10	C68F	49	LJ	left	proximal	18	21.97	14.63	1.50171	92.12	0	92.12	87.88
10	C68F	49	LJ	left	proximal	19	22.62	15.43	1.46598	162.22	71.57	162.22	17.78
10	C68F	49	LJ	left	proximal	20	15.18	11.18	1.35778	110.38	19.09	110.38	69.62
10	C68F	49	LJ	left	proximal	21	18.4	10.94	1.6819	136.79	48.01	136.79	43.21
10	C68F	49	LJ	left	proximal	22	15.31	10.06	1.52187	79.29	-14.04	79.29	79.29
10	C68F	49	LJ	left	proximal	23	20.95	16.46	1.27278	71.92	-20.23	71.92	71.92
10	C68F	49	LJ	left	proximal	24	17.54	12.09	1.45079	45.94	-42.27	45.94	45.94
10	C68F	49	LJ	left	proximal	25	28.31	16.69	1.69623	140.83	55.92	140.83	39.17
10	C68F	49	LJ	left	proximal	26	26.03	13.9	1.87266	104.47	15.26	104.47	75.53
10	C68F	49	LJ	left	proximal	27	21.42	12.07	1.77465	56.61	-32.62	56.61	56.61
10	C68F	49	LJ	left	proximal	28	23.17	16.69	1.38826	89	-2.79	89	89
10	C68F	49	LJ	left	proximal	29	19.32	14.37	1.34447	67.75	-25.12	67.75	67.75
10	C68F	49	LJ	left	proximal	30	20	15.28	1.3089	63.44	-28.61	63.44	63.44
10	C58F	50	LJ	left	proximal	1	20.36	11.64	1.74914	63.95	-24.78	63.95	63.95
10	C58F	50	LJ	left	proximal	2	16.01	12.36	1.29531	66.04	-27.41	66.04	66.04
10	C58F	50	LJ	left	proximal	3	29.92	13.53	2.21138	126.71	32.74	126.71	53.29
10	C58F	50	LJ	left	proximal	4	17.65	10.94	1.61335	75.32	-15.07	75.32	75.32
10	C58F	50	LJ	left	proximal	5	20.08	8.92	2.25112	125.94	30.07	125.94	54.06
10	C58F	50	LJ	left	proximal	6	26.92	10.73	2.50885	104.88	24.62	104.88	75.12
10	C58F	50	LJ	left	proximal	7	19.67	7.59	2.59157	108.06	15.52	108.06	71.94
10	C58F	50	LJ	left	proximal	8	18	8.57	2.10035	115.41	31.43	115.41	64.59
10	C58F	50	LJ	left	proximal	9	20.05	10.42	1.92418	107.7	20.56	107.7	72.3
10	C58F	50	LJ	left	proximal	10	32.79	15.37	2.13338	137.01	52.52	137.01	42.99
10	C58F	50	LJ	left	proximal	11	28.81	17.51	1.64535	73.61	-21.8	73.61	73.61
10	C58F	50	LJ	left	proximal	12	27.38	13.84	1.97832	84.04	-3.37	84.04	84.04
10	C58F	50	LJ	left	proximal	13	26.05	20.11	1.29538	112.96	14.04	112.96	67.04
10	C58F	50	LJ	left	proximal	14	27.27	12.55	2.17291	116.57	24.91	116.57	63.44
10	C58F	50	LJ	left	proximal	15	24.08	12.2	1.97377	101.69	1.91	101.69	78.31
10	C58F	50	LJ	left	proximal	16	20.83	17.65	1.18017	84.4	-7.94	84.4	84.4
10	C58F	50	LJ	left	proximal	17	32.58	18.77	1.73575	86.42	-4.97	86.42	86.42
10	C58F	50	LJ	left	proximal	18	20.76	7.19	2.88734	113.05	42.71	113.05	66.95
10	C58F	50	LJ	left	proximal	19	18.42	9.52	1.93487	112.04	39.81	112.04	67.96
10	C58F	50	LJ	left	proximal	20	22.78	7.2	3.16389	74.48	-16.39	74.48	74.48
10	C58F	50	LJ	left	proximal	21	21.73	9.03	2.40642	82.48	-7.77	82.48	82.48
10	C58F	50	LJ	left	proximal	22	21.6	11.09	1.9477	85.68	-8.43	85.68	85.68
10	C58F	50	LJ	left	proximal	23	22.94	13.54	1.69424	119.75	41.35	119.75	60.26
10	C58F	50	LJ	left	proximal	24	25.63	11.85	2.16287	75.3	-5.91	75.3	75.3
10	C58F	50	LJ	left	proximal	25	19.85	8.38	2.36874	124.99	39.09	124.99	55.01
10	C58F	50	LJ	left	proximal	26	25.74	11.5	2.23826	111.3	8.13	111.3	68.7
10	C58F	50	LJ	left	proximal	27	36.18	11.79	3.0687	89.36	0	89.36	89.36
10	C58F	50	LJ	left	proximal	28	30.96	12.18	2.54187	76.33	-25.71	76.33	76.33
10	C58F	50	LJ	left	proximal	29	35.63	11.32	3.14753	78.82	-21.04	78.82	78.82
10	C58F	50	LJ	left	proximal	30	21.74	11.09	1.96032	69.19	-28.44	69.19	69.19
10	C54F	51	LJ	left	proximal	1	19.11	6.9	2.76957	51.91	-45	51.91	51.91
10	C54F	51	LJ	left	proximal	2	25.32	9.76	2.59426	95.53	0	95.53	84.47
10	C54F	51	LJ	left	proximal	3	22.8	11.82	1.92893	111.99	26.57	111.99	68.01
10	C54F	51	LJ	left	proximal	4	30.18	14.32	2.10754	85.37	-6.52	85.37	85.37
10	C54F	51	LJ	left	proximal	5	24.02	10.55	2.27678	113.96	27.55	113.96	66.04
10	C54F	51	LJ	left	proximal	6	21.6	13.37	1.61556	78.06	-19.54	78.06	78.06
10	C54F	51	LJ	left	proximal	7	19.72	16.18	1.21879	75.68	-25.28	75.68	75.68
10	C54F	51	LJ	left	proximal	8	23.68	14.37	1.64788	39.43	-45	39.43	39.43
10	C54F	51	LJ	left	proximal	9	20.57	11.63	1.7687	142.22	53.53	142.22	37.78
10	C54F	51	LJ	left	proximal	10	15.83	14.57	1.08648	138.12	59.86	138.12	41.88
10	C54F	51	LJ	left	proximal	11	23.2	10.6	2.18868	93.01	4.4	93.01	86.99
10	C54F	51	LJ	left	proximal	12	28.55	21.61	1.32115	109.98	16.39	109.98	70.02
10	C54F	51	LJ	left	proximal	13	25.05	15.24	1.6437	131.71	43.92	131.71	48.29
10	C54F	51	LJ	left	proximal	14	23.33	16.68	1.39868	48.53	-46.98	48.53	48.53
10	C54F	51	LJ	left	proximal	15	18.93	10.04	1.88546	75.07	-21.37	75.07	75.07
10	C54F	51	LJ	left	proximal	16	22.8	8.55	2.66667	93.07	2.73	93.07	86.93
10	C54F	51	LJ	left	proximal	17	19.93	12.47	1.59824	106.59	19.03	106.59	73.41
10	C54F	51	LJ	left	proximal	18	28.03	9.28	3.02047	119.54	28.81	119.54	60.46
10	C54F	51	LJ	left	proximal	19	16	15.79	1.0133	117.22	34.51	117.22	62.78
10	C54F	51	LJ	left	proximal	20	31.4	12.92	2.43034	111.25	24.15	111.25	68.75
10	C54F	51	LJ	left	proximal	21	40.52	18.11	2.23744	103.34	9.04	103.34	76.66
10	C54F	51	LJ	left	proximal	22	28.06	10.92	2.5696	128.53	45	128.53	51.47
10	C54F	51	LJ	left	proximal	23	29.03	14.32	2.02723	135.57	55.41	135.57	44.43
10	C54F	51	LJ	left	proximal	24	20.73	14.89	1.39221	131.82	55.01	131.82	48.18
10	C54F	51	LJ	left	proximal	25	25.36	13.17	1.92559	96.44	8.88	96.44	83.56
10	C54F	51	LJ	left	proximal	26	27.93	13.82	2.02098	68.66	-28.07	68.66	68.66
10	C54F	51	LJ	left	proximal	27	21.97	18.69	1.17549	51.01	-45.88	51.01	51.01
10	C54F	51	LJ	left	proximal	28	31.28	13.29	2.35365	81.03	-23.43	81.03	81.03
10	C54F	51	LJ	left	proximal	29	30.58	16.39	1.86577	113.5	23.39	113.5	66.5
10	C54F	51	LJ	left	proximal	30	23.79	15.3	1.5549	106.89	16.99	106.89	73.11
10	C53F	52	LJ	left	proximal	1	22.82	7.42	3.07547	94.09	9.46	94.09	85.91
10	C53F	52	LJ	left	proximal	2	24.26	6.62	3.66465	121.29	42.51	121.29	58.71
10	C53F	52	LJ	left	proximal	3	21.73	11.48	1.89286	72.58	-22.93	72.58	72.58
10	C53F	52	LJ	left	proximal	4	23.65	10.8	2.18981	70.94	-19.8	70.94	70.94
10	C53F	52	LJ	left	proximal	5	22.74	12.29	1.85028	61.14	-34.22	61.14	61.14
10	C53F	52	LJ	left	proximal	6	22.58	8.91	2.53423	76.46	-24.23	76.46	76.46
10	C53F	52	LJ	left	proximal	7	17.65	12.73	1.38649	75.32	-16.7	75.32	75.32
10	C53F	52	LJ	left	proximal	8	20.02	11.73	1.70673	77.09	-14.04	77.09	77.09
10	C53F	52	LJ	left	proximal	9	20.57	15.3	1.34444	60.4	-39.61	60.4	60.4
10	C53F	52	LJ	left	proximal	10	18.91	13.41	1.41014	81.35	-14.04	81.35	81.35
10	C53F	52	LJ	left	proximal	11	17.89	11.04	1.62047	88.7	-6.34	88.7	88.7
10	C53F	52	LJ	left	proximal	12	18.36	14.28	1.28571	84.92	-4.9	84.92	84.92
10	C53F	52	LJ	left	proximal	13	20.81	14.03	1.48325	77.59	-10.01	77.59	77.59
10	C53F	52	LJ	left	proximal	14	20.07	9.83	2.04171	83.02	-7.13	83.02	83.02
10	C53F	52	LJ	left	proximal	15	14.84	13.06	1.13629	99.46	5.36	99.46	80.54
10	C53F	52	LJ	left	proximal	16	22.8	13.82	1.64978	86.93	0	86.93	86.93
10	C53F	52	LJ	left	proximal	17	28.86	13.01	2.21829	90	-1.79	90	90
10	C53F	52	LJ	left	proximal	18	23.35	15.69	1.48821	121.48	31.22	121.48	58.52
10	C53F	52	LJ	left	proximal	19	25.66	12.63	2.03167	93.63	3.69	93.63	86.37
10	C53F	52	LJ	left	proximal	20	18.86	13.17	1.43204	82.57	-8.88	82.57	82.57
10	C53F	52	LJ	left	proximal	21	22.37	13.46	1.66196	114.7	28.89	114.7	65.3
10	C53F	52	LJ	left	proximal	22	28.36	11.29	2.51196	117.3	30.26	117.3	62.7
10	C53F	52	LJ	left	proximal	23	27.02	10.28	2.6284	111.16	18.44	111.16	68.84
10	C53F	52	LJ	left	proximal	24	25.02	14.09	1.77573	133.03	43.83	133.03	46.98
10	C53F	52	LJ	left	proximal	25	18.05	10.55	1.7109	125.84	27.55	125.84	54.16
10	C53F	52	LJ	left	proximal	26	19.55	9.76	2.00307	93.58	0	93.58	86.42
10	C53F	52	LJ	left	proximal	27	21.56	15.49	1.39187	87.84	-4.51	87.84	87.84
10	C53F	52	LJ	left	proximal	28	23.76	20.18	1.1774	102.85	9.27	102.85	77.15
10	C53F	52	LJ	left	proximal	29	22.85	11.85	1.92827	141.5	59.04	141.5	38.5
10	C53F	52	LJ	left	proximal	30	24.17	13.9	1.73885	109.65	15.26	109.65	70.35
10	C97F	53	LJ	left	proximal	1	22.75	10.94	2.07952	41.38	-31.33	41.38	41.38
10	C97F	53	LJ	left	proximal	2	18.31	13.11	1.39664	87.46	-7.13	87.46	87.46
10	C97F	53	LJ	left	proximal	3	23.41	11.7	2.00085	110.32	20.32	110.32	69.68
10	C97F	53	LJ	left	proximal	4	15.3	9.84	1.55488	50.39	-38.29	50.39	50.39
10	C97F	53	LJ	left	proximal	5	20.54	11.5	1.78609	152.93	58	152.93	27.07
10	C97F	53	LJ	left	proximal	6	29.1	15.71	1.85232	102.1	10.44	102.1	77.91
10	C97F	53	LJ	left	proximal	7	16.71	10.06	1.66103	131.06	43.36	131.06	48.95
10	C97F	53	LJ	left	proximal	8	20.02	11.48	1.7439	113.96	22.93	113.96	66.04
10	C97F	53	LJ	left	proximal	9	30.09	14.28	2.10714	88.45	-4.9	88.45	88.45
10	C97F	53	LJ	left	proximal	10	19.93	10.6	1.88019	140.79	57.53	140.79	39.21
10	C97F	53	LJ	left	proximal	11	19.55	14.32	1.36522	135	55.41	135	45
10	C97F	53	LJ	left	proximal	12	26.83	12.19	2.20098	90.87	0	90.87	89.13
10	C97F	53	LJ	left	proximal	13	22.49	10.58	2.12571	96.23	2.2	96.23	83.77
10	C97F	53	LJ	left	proximal	14	24.8	8.13	3.05043	90	0	90	90
10	C97F	53	LJ	left	proximal	15	24.46	13.75	1.77891	74.58	-18.97	74.58	74.58
10	C97F	53	LJ	left	proximal	16	24.81	19.11	1.29827	88.12	-1.22	88.12	88.12
10	C97F	53	LJ	left	proximal	17	20.82	16.67	1.24895	51.34	-45	51.34	51.34
10	C97F	53	LJ	left	proximal	18	23.28	16.94	1.37426	65.23	-30.26	65.23	65.23
10	C97F	53	LJ	left	proximal	19	29	13.84	2.09538	95.63	3.37	95.63	84.37
10	C97F	53	LJ	left	proximal	20	32.95	15.19	2.16919	80.77	-15.52	80.77	80.77
10	C97F	53	LJ	left	proximal	21	22.13	10.64	2.07989	82.61	-6.58	82.61	82.61
10	C97F	53	LJ	left	proximal	22	19.96	10.58	1.88658	86.5	-2.2	86.5	86.5
10	C97F	53	LJ	left	proximal	23	20.02	12.47	1.60545	77.09	-19.03	77.09	77.09
10	C97F	53	LJ	left	proximal	24	20.21	11.48	1.76045	74.85	-22.93	74.85	74.85
10	C97F	53	LJ	left	proximal	25	17.82	13.23	1.34694	45	-47.49	45	45
10	C97F	53	LJ	left	proximal	26	24.08	12.56	1.9172	68.2	-29.06	68.2	68.2
10	C97F	53	LJ	left	proximal	27	28.69	15.22	1.88502	69.25	-34.11	69.25	69.25
10	C97F	53	LJ	left	proximal	28	33.86	18.74	1.80683	94.82	3.73	94.82	85.18
10	C97F	53	LJ	left	proximal	29	22.58	10.94	2.06399	66.67	-31.33	66.67	66.67
10	C97F	53	LJ	left	proximal	30	19.68	15.05	1.30764	51.71	-38.42	51.71	51.71
10	D204F	54	LJ	left	proximal	1	17.78	8.27	2.14994	52.43	-31.61	52.43	52.43
10	D204F	54	LJ	left	proximal	2	14.13	6.94	2.03602	147.53	51.34	147.53	32.47
10	D204F	54	LJ	left	proximal	3	22.35	12.18	1.83498	50.91	-32.28	50.91	50.91
10	D204F	54	LJ	left	proximal	4	11.48	10.89	1.05418	70.71	-5.71	70.71	70.71
10	D204F	54	LJ	left	proximal	5	18.5	10.47	1.76695	148.17	68.75	148.17	31.83
10	D204F	54	LJ	left	proximal	6	23.01	17.88	1.28691	164.98	75.96	164.98	15.02
10	D204F	54	LJ	left	proximal	7	18.46	8.67	2.12918	93.37	0	93.37	86.63
10	D204F	54	LJ	left	proximal	8	14.23	7.07	2.01273	139.64	57.53	139.64	40.37
10	D204F	54	LJ	left	proximal	9	10.52	5.84	1.80137	101.89	21.8	101.89	78.11
10	D204F	54	LJ	left	proximal	10	11.17	8.06	1.38586	112.83	19.65	112.83	67.17
10	D204F	54	LJ	left	proximal	11	26.07	16.09	1.62026	43.32	-57.38	43.32	43.32
10	D204F	54	LJ	left	proximal	12	30.68	16.09	1.90677	54.35	-57.38	54.35	54.35
10	D204F	54	LJ	left	proximal	13	28.99	12.88	2.25078	69.19	-14.62	69.19	69.19
10	D204F	54	LJ	left	proximal	14	15.12	11.89	1.27166	104.53	24.23	104.53	75.47
10	D204F	54	LJ	left	proximal	15	28.91	14.32	2.01885	59.59	-29.48	59.59	59.59
10	D204F	54	LJ	left	proximal	16	19.39	16.74	1.1583	63.44	-29.06	63.44	63.44
10	D204F	54	LJ	left	proximal	17	29.65	20.4	1.45343	161.9	73.01	161.9	18.1
10	D204F	54	LJ	left	proximal	18	28.6	13.72	2.08455	80.18	-9.09	80.18	80.18
10	D204F	54	LJ	left	proximal	19	21.48	16.97	1.26576	47.05	-26.57	47.05	47.05
10	D204F	54	LJ	left	proximal	20	30.3	17.48	1.73341	79.7	-7.13	79.7	79.7
10	D204F	54	LJ	left	proximal	21	15.19	15.19	1	92.05	2.05	92.05	87.96
10	D204F	54	LJ	left	proximal	22	15.52	9.48	1.63713	102.1	30.96	102.1	77.91
10	D204F	54	LJ	left	proximal	23	25.47	17.34	1.46886	90	0	90	90
10	D204F	54	LJ	left	proximal	24	26.02	22.22	1.17102	88.81	0	88.81	88.81
10	D204F	54	LJ	left	proximal	25	37.33	23.4	1.5953	80.81	-13.39	80.81	80.81
10	D204F	54	LJ	left	proximal	26	35.13	19.64	1.7887	51.89	-39.4	51.89	51.89
10	D204F	54	LJ	left	proximal	27	26.61	20.08	1.3252	93.5	3.09	93.5	86.5
10	D204F	54	LJ	left	proximal	28	30.94	17.38	1.78021	93.01	3.58	93.01	86.99
10	D204F	54	LJ	left	proximal	29	26.11	23.31	1.12012	94.76	1.33	94.76	85.24
10	D204F	54	LJ	left	proximal	30	17.45	15.34	1.13755	143.84	58	143.84	36.16
10	D208F	55	LJ	left	proximal	1	20.65	18.05	1.14404	36.19	-54.16	36.19	36.19
10	D208F	55	LJ	left	proximal	2	18	10.57	1.70293	83.52	0	83.52	83.52
10	D208F	55	LJ	left	proximal	3	16.26	10.19	1.59568	91.43	4.57	91.43	88.57
10	D208F	55	LJ	left	proximal	4	22.37	11.16	2.00448	92.08	10.49	92.08	87.92
10	D208F	55	LJ	left	proximal	5	20.08	15.24	1.31759	54.06	-43.92	54.06	54.06
10	D208F	55	LJ	left	proximal	6	17.1	10.8	1.58333	72	-19.8	72	72
10	D208F	55	LJ	left	proximal	7	25.89	17.09	1.51492	112.14	25.35	112.14	67.87
10	D208F	55	LJ	left	proximal	8	18.74	8.92	2.1009	24.34	-59.93	24.34	24.34
10	D208F	55	LJ	left	proximal	9	29.1	17.1	1.70175	24.78	-61.61	24.78	24.78
10	D208F	55	LJ	left	proximal	10	17.46	9.64	1.8112	62.24	-27.65	62.24	62.24
10	D208F	55	LJ	left	proximal	11	18.51	11.45	1.61659	70.77	-16.5	70.77	70.77
10	D208F	55	LJ	left	proximal	12	14.43	7.42	1.94474	80.27	-9.46	80.27	80.27
10	D208F	55	LJ	left	proximal	13	21.17	13.44	1.57515	86.7	-3.47	86.7	86.7
10	D208F	55	LJ	left	proximal	14	20.08	11.1	1.80901	68.63	-23.75	68.63	68.63
10	D208F	55	LJ	left	proximal	15	25.66	9.84	2.60772	49.5	-38.29	49.5	49.5
10	D208F	55	LJ	left	proximal	16	17.59	10.98	1.602	123.69	38.99	123.69	56.31
10	D208F	55	LJ	left	proximal	17	23.28	13.51	1.72317	163.78	68.84	163.78	16.22
10	D208F	55	LJ	left	proximal	18	19.17	10.73	1.78658	158.88	65.38	158.88	21.13
10	D208F	55	LJ	left	proximal	19	18.76	10.55	1.7782	150.1	62.45	150.1	29.9
10	D208F	55	LJ	left	proximal	20	15.83	10.16	1.55807	138.12	53.13	138.12	41.88
10	D208F	55	LJ	left	proximal	21	20.89	17.28	1.20891	127.09	48.81	127.09	52.91
10	D208F	55	LJ	left	proximal	22	17.93	10.98	1.63297	93.9	2.12	93.9	86.1
10	D208F	55	LJ	left	proximal	23	16.67	9.76	1.70799	88.6	0	88.6	88.6
10	D208F	55	LJ	left	proximal	24	12.47	7.11	1.75387	70.97	-30.96	70.97	70.97
10	D208F	55	LJ	left	proximal	25	13.83	10.6	1.30472	88.32	4.4	88.32	88.32
10	D208F	55	LJ	left	proximal	26	16.71	9.49	1.7608	48.95	-43.26	48.95	48.95
10	D208F	55	LJ	left	proximal	27	24.96	16.79	1.4866	173.45	83.05	173.45	6.55
10	D208F	55	LJ	left	proximal	28	15.45	10.98	1.4071	90	2.12	90	90
10	D208F	55	LJ	left	proximal	29	25.11	14.54	1.72696	119.06	26.57	119.06	60.95
10	D208F	55	LJ	left	proximal	30	15.27	8.37	1.82437	64.8	-29.06	64.8	64.8
10	D220F	56	LJ	left	proximal	1	22.37	13.06	1.71286	87.92	-5.36	87.92	87.92
10	D220F	56	LJ	left	proximal	2	20.75	10.98	1.8898	92.25	0	92.25	87.75
10	D220F	56	LJ	left	proximal	3	11.34	9.52	1.19118	75.47	-19.98	75.47	75.47
10	D220F	56	LJ	left	proximal	4	13.87	8.38	1.65513	58.17	-39.09	58.17	58.17
10	D220F	56	LJ	left	proximal	5	15.79	6.19	2.55089	124.51	23.2	124.51	55.49
10	D220F	56	LJ	left	proximal	6	11.55	6.92	1.66908	129.29	40.24	129.29	50.71
10	D220F	56	LJ	left	proximal	7	13.37	9.7	1.37835	19.54	-56.98	19.54	19.54
10	D220F	56	LJ	left	proximal	8	12.73	8.23	1.54678	63.44	-20.23	63.44	63.44
10	D220F	56	LJ	left	proximal	9	12.7	8.64	1.46991	39.81	-41.19	39.81	39.81
10	D220F	56	LJ	left	proximal	10	25.02	16.98	1.4735	46.98	-42.09	46.98	46.98
10	D220F	56	LJ	left	proximal	11	17.6	14.25	1.23509	96.63	3.27	96.63	83.37
10	D220F	56	LJ	left	proximal	12	15.98	10.24	1.56055	97.31	6.84	97.31	82.69
10	D220F	56	LJ	left	proximal	13	15.04	11.41	1.31814	90	4.09	90	90
10	D220F	56	LJ	left	proximal	14	13.66	9.84	1.38821	149.62	51.71	149.62	30.38
10	D220F	56	LJ	left	proximal	15	16.55	11.27	1.4685	155.32	64.36	155.32	24.68
10	D220F	56	LJ	left	proximal	16	18.95	9.36	2.02457	35.4	-55.62	35.4	35.4
10	D220F	56	LJ	left	proximal	17	16.47	9.29	1.77287	105.75	23.2	105.75	74.25
10	D220F	56	LJ	left	proximal	18	13.27	10.64	1.24718	139.97	46.55	139.97	40.03
10	D220F	56	LJ	left	proximal	19	10.39	7.46	1.39276	149.42	60.64	149.42	30.58
10	D220F	56	LJ	left	proximal	20	15.64	9.66	1.61905	81.03	-14.62	81.03	81.03
10	D220F	56	LJ	left	proximal	21	19.19	12.18	1.57553	126.38	25.71	126.38	53.62
10	D220F	56	LJ	left	proximal	22	13.53	8.79	1.53925	147.27	56.31	147.27	32.74
10	D220F	56	LJ	left	proximal	23	13.41	8.55	1.56842	90	-2.73	90	90
10	D220F	56	LJ	left	proximal	24	21.14	10.42	2.02879	112.62	20.56	112.62	67.38
10	D220F	56	LJ	left	proximal	25	16.26	10.6	1.53396	90	4.4	90	90
10	D220F	56	LJ	left	proximal	26	20.43	12.39	1.64891	137.42	48.99	137.42	42.58
10	D220F	56	LJ	left	proximal	27	15.47	11.39	1.35821	86.99	-2.05	86.99	86.99
10	D220F	56	LJ	left	proximal	28	15.85	10.24	1.54785	90	-6.84	90	90
10	D220F	56	LJ	left	proximal	29	21.52	12.13	1.77411	79.11	-13.57	79.11	79.11
10	D220F	56	LJ	left	proximal	30	23.1	11.72	1.97099	61.63	-33.69	61.63	61.63
10	D105F	57	LJ	left	proximal	1	14.66	11.41	1.28484	86.82	-4.09	86.82	86.82
10	D105F	57	LJ	left	proximal	2	16.18	12.76	1.26803	154.72	67.52	154.72	25.28
10	D105F	57	LJ	left	proximal	3	16.27	12.76	1.27508	77.01	-9.16	77.01	77.01
10	D105F	57	LJ	left	proximal	4	24.69	10.8	2.28611	69.78	-19.8	69.78	69.78
10	D105F	57	LJ	left	proximal	5	17.19	15.18	1.13241	6.79	-97.7	6.79	6.79
10	D105F	57	LJ	left	proximal	6	14.02	7.47	1.87684	150.46	67.62	150.46	29.54
10	D105F	57	LJ	left	proximal	7	16.26	12.61	1.28945	91.43	-1.85	91.43	88.57
10	D105F	57	LJ	left	proximal	8	15.53	7.33	2.11869	137.12	56.31	137.12	42.88
10	D105F	57	LJ	left	proximal	9	16.1	6.99	2.30329	135	54.46	135	45
10	D105F	57	LJ	left	proximal	10	16.84	10.94	1.53931	98.33	15.07	98.33	81.67
10	D105F	57	LJ	left	proximal	11	16.86	7.33	2.30014	105.38	19.44	105.38	74.62
10	D105F	57	LJ	left	proximal	12	10.41	6.35	1.63937	128.66	39.81	128.66	51.34
10	D105F	57	LJ	left	proximal	13	17.6	10.64	1.65414	96.63	6.58	96.63	83.37
10	D105F	57	LJ	left	proximal	14	20.41	11.04	1.84873	102.65	6.34	102.65	77.35
10	D105F	57	LJ	left	proximal	15	15.32	11.65	1.31502	68.2	-29.25	68.2	68.2
10	D105F	57	LJ	left	proximal	16	15.04	9.76	1.54098	90	-2.39	90	90
10	D105F	57	LJ	left	proximal	17	17.76	10.94	1.6234	74.06	-15.07	74.06	74.06
10	D105F	57	LJ	left	proximal	18	20.43	14.09	1.44996	58.84	-46.17	58.84	58.84
10	D105F	57	LJ	left	proximal	19	21.09	10.26	2.05556	115.08	33.69	115.08	64.92
10	D105F	57	LJ	left	proximal	20	19.55	11.55	1.69264	133.32	50.71	133.32	46.69
10	D105F	57	LJ	left	proximal	21	22.39	12.22	1.83224	93.12	-3.81	93.12	86.88
10	D105F	57	LJ	left	proximal	22	22.8	12.66	1.80095	93.07	5.53	93.07	86.93
10	D105F	57	LJ	left	proximal	23	14.66	12.66	1.15798	93.18	5.53	93.18	86.82
10	D105F	57	LJ	left	proximal	24	17.25	9.84	1.75305	145.56	51.71	145.56	34.44
10	D105F	57	LJ	left	proximal	25	16.59	11.48	1.44512	120.96	22.93	120.96	59.04
10	D105F	57	LJ	left	proximal	26	13.81	11.06	1.24864	42.61	-53.97	42.61	42.61
10	D105F	57	LJ	left	proximal	27	18.91	12	1.57583	28.22	-61.7	28.22	28.22
10	D105F	57	LJ	left	proximal	28	16.51	8.49	1.94464	99.93	16.7	99.93	80.07
10	D105F	57	LJ	left	proximal	29	19.19	10.36	1.85232	126.38	48.18	126.38	53.62
10	D105F	57	LJ	left	proximal	30	19.55	13.82	1.41462	106.93	28.07	106.93	73.07
10	D165F	58	LJ	left	proximal	1	8.91	6.36	1.40094	24.23	-63.44	24.23	24.23
10	D165F	58	LJ	left	proximal	2	8.13	6.52	1.24693	90	3.58	90	90
10	D165F	58	LJ	left	proximal	3	12.6	4.88	2.58197	90	0	90	90
10	D165F	58	LJ	left	proximal	4	10.82	4.06	2.66502	124.29	36.87	124.29	55.71
10	D165F	58	LJ	left	proximal	5	9.52	4.19	2.27208	109.98	29.06	109.98	70.02
10	D165F	58	LJ	left	proximal	6	10.91	5.45	2.00183	116.57	26.57	116.57	63.44
10	D165F	58	LJ	left	proximal	7	11.45	10.42	1.09885	152.53	69.44	152.53	27.47
10	D165F	58	LJ	left	proximal	8	9.48	5.21	1.81958	120.96	38.66	120.96	59.04
10	D165F	58	LJ	left	proximal	9	9.45	5.66	1.66961	115.46	21.04	115.46	64.54
10	D165F	58	LJ	left	proximal	10	8.29	5.35	1.54953	78.69	-8.75	78.69	78.69
10	D165F	58	LJ	left	proximal	11	10.36	5.03	2.05964	101.31	14.04	101.31	78.69
10	D165F	58	LJ	left	proximal	12	9.29	6.31	1.47227	113.2	14.93	113.2	66.8
10	D165F	58	LJ	left	proximal	13	7.71	5.66	1.36219	108.44	21.04	108.44	71.57
10	D165F	58	LJ	left	proximal	14	12.26	5.71	2.14711	95.71	4.09	95.71	84.29
10	D165F	58	LJ	left	proximal	15	9.79	6.1	1.60492	138.37	53.13	138.37	41.63
10	D165F	58	LJ	left	proximal	16	7.33	3.68	1.99185	86.82	-6.34	86.82	86.82
10	D165F	58	LJ	left	proximal	17	10.98	7.24	1.51657	51.01	-51.84	51.01	51.01
10	D165F	58	LJ	left	proximal	18	9.89	5.82	1.69931	80.54	-12.1	80.54	80.54
10	D165F	58	LJ	left	proximal	19	12.2	6.55	1.8626	119.98	29.75	119.98	60.02
10	D165F	58	LJ	left	proximal	20	8.95	6.15	1.45528	87.4	-7.6	87.4	87.4
10	D165F	58	LJ	left	proximal	21	11.84	8.38	1.41289	105.95	14.04	105.95	74.06
10	D165F	58	LJ	left	proximal	22	8.69	6.22	1.39711	100.78	11.31	100.78	79.22
10	D165F	58	LJ	left	proximal	23	12.61	8.54	1.47658	91.85	0	91.85	88.15
10	D165F	58	LJ	left	proximal	24	12.92	7.1	1.81972	77.28	-13.24	77.28	77.28
10	D165F	58	LJ	left	proximal	25	13.87	9.49	1.46154	95.04	9.87	95.04	84.96
10	D165F	58	LJ	left	proximal	26	12.18	5.82	2.09278	115.71	24.78	115.71	64.29
10	D165F	58	LJ	left	proximal	27	10.58	6.91	1.53111	92.2	0	92.2	87.8
10	D165F	58	LJ	left	proximal	28	11.06	8.02	1.37905	126.03	30.47	126.03	53.97
10	D165F	58	LJ	left	proximal	29	11.55	7.47	1.54618	140.71	45	140.71	39.29
10	D165F	58	LJ	left	proximal	30	14.03	6.11	2.29624	79.99	-3.81	79.99	79.99
10	D166F	59	LJ	left	proximal	1	9.17	3.86	2.37565	102.8	18.44	102.8	77.2
10	D166F	59	LJ	left	proximal	2	11.5	5.3	2.16981	122.01	32.47	122.01	58
10	D166F	59	LJ	left	proximal	3	11.38	4.47	2.54586	90	0	90	90
10	D166F	59	LJ	left	proximal	4	9.09	6.11	1.48773	79.7	-3.81	79.7	79.7
10	D166F	59	LJ	left	proximal	5	10.6	9.35	1.13369	94.4	0	94.4	85.6
10	D166F	59	LJ	left	proximal	6	6.92	5.53	1.25136	40.24	-53.97	40.24	40.24
10	D166F	59	LJ	left	proximal	7	7.33	7.19	1.01947	56.31	-42.71	56.31	56.31
10	D166F	59	LJ	left	proximal	8	7.71	6.2	1.24355	71.57	-31.61	71.57	71.57
10	D166F	59	LJ	left	proximal	9	7.2	4.24	1.69811	73.61	-16.7	73.61	73.61
10	D166F	59	LJ	left	proximal	10	9.35	4.88	1.91598	90	0	90	90
10	D166F	59	LJ	left	proximal	11	6.55	4.15	1.57831	97.13	11.31	97.13	82.88
10	D166F	59	LJ	left	proximal	12	7.99	3.66	2.18306	104.74	0	104.74	75.26
10	D166F	59	LJ	left	proximal	13	6.77	3.17	2.13565	122.74	39.81	122.74	57.27
10	D166F	59	LJ	left	proximal	14	9.76	6.91	1.41245	92.39	0	92.39	87.61
10	D166F	59	LJ	left	proximal	15	8.54	5.71	1.49562	90	4.09	90	90
10	D166F	59	LJ	left	proximal	16	7.5	4.32	1.73611	40.6	-48.81	40.6	40.6
10	D166F	59	LJ	left	proximal	17	10.19	4.89	2.08384	94.57	-4.76	94.57	85.43
10	D166F	59	LJ	left	proximal	18	6.95	5.45	1.27523	69.44	-26.57	69.44	69.44
10	D166F	59	LJ	left	proximal	19	6.22	4.54	1.37004	78.69	-10.31	78.69	78.69
10	D166F	59	LJ	left	proximal	20	8.23	5.82	1.41409	110.23	24.78	110.23	69.78
10	D166F	59	LJ	left	proximal	21	6.91	6.57	1.05175	118.07	21.8	118.07	61.93
10	D166F	59	LJ	left	proximal	22	10.94	6.43	1.7014	74.93	-18.44	74.93	74.93
10	D166F	59	LJ	left	proximal	23	8.02	5.14	1.56031	149.53	71.57	149.53	30.47
10	D166F	59	LJ	left	proximal	24	8.46	6.1	1.38689	144.78	53.13	144.78	35.22
10	D166F	59	LJ	left	proximal	25	11.5	7.2	1.59722	98.13	16.39	98.13	81.87
10	D166F	59	LJ	left	proximal	26	9.03	5.28	1.71023	97.77	0	97.77	82.24
10	D166F	59	LJ	left	proximal	27	10.16	7.72	1.31606	90	0	90	90
10	D166F	59	LJ	left	proximal	28	15.58	4.88	3.19262	82.5	0	82.5	82.5
10	D166F	59	LJ	left	proximal	29	9.9	6.55	1.51145	70.82	-29.75	70.82	70.82
10	D166F	59	LJ	left	proximal	30	10.17	8.13	1.25092	87.71	0	87.71	87.71
10	D45F	60	LJ	left	proximal	1	11.87	10.94	1.08501	51.95	-41.99	51.95	51.95
10	D45F	60	LJ	left	proximal	2	9.83	8.14	1.20762	82.88	-2.86	82.88	82.88
10	D45F	60	LJ	left	proximal	3	9.2	6.1	1.5082	45	-53.13	45	45
10	D45F	60	LJ	left	proximal	4	7.46	8.46	0.881797	119.36	35.22	119.36	60.64
10	D45F	60	LJ	left	proximal	5	10.94	9.82	1.11405	68.2	-24.44	68.2	68.2
10	D45F	60	LJ	left	proximal	6	9.36	8.57	1.09218	34.38	-58.57	34.38	34.38
10	D45F	60	LJ	left	proximal	7	10.57	8.13	1.30012	90	0	90	90
10	D45F	60	LJ	left	proximal	8	11.01	7.72	1.42617	85.76	0	85.76	85.76
10	D45F	60	LJ	left	proximal	9	14.23	8.54	1.66628	88.36	0	88.36	88.36
10	D45F	60	LJ	left	proximal	10	15.87	10.16	1.56201	76.68	-16.26	76.68	76.68
10	D45F	60	LJ	left	proximal	11	14.64	11.39	1.28534	91.59	2.05	91.59	88.41
10	D45F	60	LJ	left	proximal	12	11.09	9.48	1.16983	61.56	-30.96	61.56	61.56
10	D45F	60	LJ	left	proximal	13	11.8	9.76	1.20902	88.03	0	88.03	88.03
10	D45F	60	LJ	left	proximal	14	12.76	6.67	1.91304	52.77	-37.57	52.77	52.77
10	D45F	60	LJ	left	proximal	15	12.63	11.39	1.10887	93.69	2.05	93.69	86.31
10	D45F	60	LJ	left	proximal	16	14.95	12.2	1.22541	22.38	-60.02	22.38	22.38
10	D45F	60	LJ	left	proximal	17	12.07	9.36	1.28953	57.38	-34.38	57.38	57.38
10	D45F	60	LJ	left	proximal	18	10.49	7.56	1.38757	35.54	-36.25	35.54	35.54
10	D45F	60	LJ	left	proximal	19	12.76	8.23	1.55043	30.65	-57.1	30.65	30.65
10	D45F	60	LJ	left	proximal	20	13.53	11.09	1.22002	122.74	28.44	122.74	57.27
10	D45F	60	LJ	left	proximal	21	13.41	11.34	1.18254	104.04	14.53	104.04	75.96
10	D45F	60	LJ	left	proximal	22	14.59	13.24	1.10196	102.88	17.88	102.88	77.13
10	D45F	60	LJ	left	proximal	23	16.11	12.66	1.27251	79.82	-5.53	79.82	79.82
10	D45F	60	LJ	left	proximal	24	14.37	11.96	1.20151	8.13	-80.22	8.13	8.13
10	D45F	60	LJ	left	proximal	25	13.99	8.95	1.56313	35.54	-50.53	35.54	35.54
10	D45F	60	LJ	left	proximal	26	16.04	10.16	1.57874	98.75	0	98.75	81.25
10	D45F	60	LJ	left	proximal	27	15.05	13.01	1.1568	91.55	1.79	91.55	88.45
10	D45F	60	LJ	left	proximal	28	14.72	10.57	1.39262	96.34	0	96.34	83.66
10	D45F	60	LJ	left	proximal	29	14.28	13.83	1.03254	94.9	1.69	94.9	85.1
10	D45F	60	LJ	left	proximal	30	11.85	10.29	1.1516	84.09	-9.09	84.09	84.09
10	D25F	61	LJ	left	proximal	1	10.74	7.56	1.42063	29.48	-53.75	29.48	29.48
10	D25F	61	LJ	left	proximal	2	11.06	6.67	1.65817	143.97	37.57	143.97	36.03
10	D25F	61	LJ	left	proximal	3	9.13	5.28	1.72917	147.72	67.38	147.72	32.28
10	D25F	61	LJ	left	proximal	4	9.59	6.2	1.54677	53.62	-31.61	53.62	53.62
10	D25F	61	LJ	left	proximal	5	8.77	7.1	1.23521	76.61	-13.24	76.61	76.61
10	D25F	61	LJ	left	proximal	6	8.57	4.6	1.86304	121.43	45	121.43	58.57
10	D25F	61	LJ	left	proximal	7	8.98	8.54	1.05152	95.19	0	95.19	84.81
10	D25F	61	LJ	left	proximal	8	12.71	5.42	2.34502	97.35	13	97.35	82.65
10	D25F	61	LJ	left	proximal	9	11.39	6.1	1.86721	92.05	0	92.05	87.96
10	D25F	61	LJ	left	proximal	10	10.16	9.76	1.04098	90	0	90	90
10	D25F	61	LJ	left	proximal	11	8.62	7.5	1.14933	45	-40.6	45	45
10	D25F	61	LJ	left	proximal	12	11.7	9.09	1.28713	20.32	-63.44	20.32	20.32
10	D25F	61	LJ	left	proximal	13	8.62	6.9	1.24928	45	-45	45	45
10	D25F	61	LJ	left	proximal	14	9.66	7.02	1.37607	14.62	-79.99	14.62	14.62
10	D25F	61	LJ	left	proximal	15	10.49	6.32	1.65981	54.46	-45	54.46	54.46
10	D25F	61	LJ	left	proximal	16	10.16	5.71	1.77933	90	4.09	90	90
10	D25F	61	LJ	left	proximal	17	10.24	7.72	1.32642	83.16	0	83.16	83.16
10	D25F	61	LJ	left	proximal	18	9.64	7.24	1.33149	62.35	-38.16	62.35	62.35
10	D25F	61	LJ	left	proximal	19	11.45	6.36	1.80031	73.5	-26.57	73.5	73.5
10	D25F	61	LJ	left	proximal	20	10.04	5.82	1.72509	68.63	-24.78	68.63	68.63
10	D25F	61	LJ	left	proximal	21	8.54	6.91	1.23589	90	0	90	90
10	D25F	61	LJ	left	proximal	22	7.73	6.1	1.26721	93.01	0	93.01	86.99
10	D25F	61	LJ	left	proximal	23	8.01	6.77	1.18316	66.04	-32.74	66.04	66.04
10	D25F	61	LJ	left	proximal	24	7.11	5.17	1.37524	59.04	-45	59.04	59.04
10	D25F	61	LJ	left	proximal	25	7.19	5.86	1.22696	47.29	-56.31	47.29	47.29
10	D25F	61	LJ	left	proximal	26	8.02	6.43	1.24728	59.53	-34.7	59.53	59.53
10	D25F	61	LJ	left	proximal	27	8.23	5.78	1.42388	57.1	-39.29	57.1	57.1
10	D25F	61	LJ	left	proximal	28	7.33	6.9	1.06232	33.69	-45	33.69	33.69
10	D25F	61	LJ	left	proximal	29	9.38	4.88	1.92213	85.03	0	85.03	85.03
10	D25F	61	LJ	left	proximal	30	10.06	7.77	1.29472	133.36	42.88	133.36	46.64
10	D160F	62	LJ	left	proximal	1	7.85	6.57	1.19482	111.25	21.8	111.25	68.75
10	D160F	62	LJ	left	proximal	2	9.79	8.54	1.14637	94.76	0	94.76	85.24
10	D160F	62	LJ	left	proximal	3	10.19	4.49	2.26949	94.57	5.19	94.57	85.43
10	D160F	62	LJ	left	proximal	4	7.46	4.96	1.50403	150.64	55.01	150.64	29.36
10	D160F	62	LJ	left	proximal	5	11.24	6.96	1.61494	77.47	-6.71	77.47	77.47
10	D160F	62	LJ	left	proximal	6	10.29	4.95	2.07879	80.91	-9.46	80.91	80.91
10	D160F	62	LJ	left	proximal	7	9.36	5.3	1.76604	92.49	-4.4	92.49	87.51
10	D160F	62	LJ	left	proximal	8	7.1	4	1.775	156.37	66.04	156.37	23.63
10	D160F	62	LJ	left	proximal	9	7.89	4.95	1.59394	101.89	9.46	101.89	78.11
10	D160F	62	LJ	left	proximal	10	7.72	3.68	2.09783	90	-6.34	90	90
10	D160F	62	LJ	left	proximal	11	7.33	6.04	1.21358	123.69	47.73	123.69	56.31
10	D160F	62	LJ	left	proximal	12	6.92	5.3	1.30566	139.76	57.53	139.76	40.24
10	D160F	62	LJ	left	proximal	13	9.29	6.95	1.33669	156.8	69.44	156.8	23.2
10	D160F	62	LJ	left	proximal	14	8.34	6.04	1.38079	43.03	-47.73	43.03	43.03
10	D160F	62	LJ	left	proximal	15	9.03	4.95	1.82424	82.24	-9.46	82.24	82.24
10	D160F	62	LJ	left	proximal	16	10.29	7.77	1.32432	170.91	83.99	170.91	9.09
10	D160F	62	LJ	left	proximal	17	7.47	7.19	1.03894	45	-42.71	45	45
10	D160F	62	LJ	left	proximal	18	10.73	6.04	1.77649	142.7	47.73	142.7	37.3
10	D160F	62	LJ	left	proximal	19	10.42	7.71	1.35149	69.44	-18.44	69.44	69.44
10	D160F	62	LJ	left	proximal	20	10.6	6.52	1.62577	85.6	-3.58	85.6	85.6
10	D160F	62	LJ	left	proximal	21	10.35	6.92	1.49566	45	-49.76	45	45
10	D160F	62	LJ	left	proximal	22	10.17	4.88	2.08402	92.29	0	92.29	87.71
10	D160F	62	LJ	left	proximal	23	6.62	6.52	1.01534	100.62	3.58	100.62	79.38
10	D160F	62	LJ	left	proximal	24	8.77	6.04	1.45199	76.61	-19.65	76.61	76.61
10	D160F	62	LJ	left	proximal	25	8.1	5.66	1.4311	72.47	-21.04	72.47	72.47
10	D160F	62	LJ	left	proximal	26	10.55	6.35	1.66142	62.45	-39.81	62.45	62.45
10	D160F	62	LJ	left	proximal	27	8.34	6.35	1.31339	43.03	-50.19	43.03	43.03
10	D160F	62	LJ	left	proximal	28	9.03	6.96	1.29741	172.24	83.29	172.24	7.76
10	D160F	62	LJ	left	proximal	29	9.52	6.92	1.37572	50.19	-49.76	50.19	50.19
10	D160F	62	LJ	left	proximal	30	21.91	13.84	1.58309	139.51	49.76	139.51	40.49
10	D171F	63	LJ	left	proximal	1	11.1	6.57	1.6895	66.25	-21.8	66.25	66.25
10	D171F	63	LJ	left	proximal	2	7.89	6.35	1.24252	55.49	-39.81	55.49	55.49
10	D171F	63	LJ	left	proximal	3	6.99	5.21	1.34165	54.46	-38.66	54.46	54.46
10	D171F	63	LJ	left	proximal	4	6.5	6.1	1.06557	90	0	90	90
10	D171F	63	LJ	left	proximal	5	6.36	5.82	1.09278	26.57	-65.23	26.57	26.57
10	D171F	63	LJ	left	proximal	6	11.41	5.3	2.15283	85.91	-4.4	85.91	85.91
10	D171F	63	LJ	left	proximal	7	12.6	6.92	1.82081	90	-3.37	90	90
10	D171F	63	LJ	left	proximal	8	10.16	5.65	1.79823	126.87	30.26	126.87	53.13
10	D171F	63	LJ	left	proximal	9	12.76	7.47	1.70817	52.77	-45	52.77	52.77
10	D171F	63	LJ	left	proximal	10	9.59	6.35	1.51024	143.62	50.19	143.62	36.38
10	D171F	63	LJ	left	proximal	11	9.09	6.43	1.41369	116.57	34.7	116.57	63.44
10	D171F	63	LJ	left	proximal	12	11.87	6.77	1.75332	141.95	57.27	141.95	38.05
10	D171F	63	LJ	left	proximal	13	8.7	7.5	1.16	142.6	49.4	142.6	37.41
10	D171F	63	LJ	left	proximal	14	9.83	8.38	1.17303	82.88	-14.04	82.88	82.88
10	D171F	63	LJ	left	proximal	15	13.01	4.89	2.66053	88.21	-4.76	88.21	88.21
10	D171F	63	LJ	left	proximal	16	9.38	4.47	2.09843	85.03	0	85.03	85.03
10	D171F	63	LJ	left	proximal	17	13.57	5.75	2.36	98.62	8.13	98.62	81.38
10	D171F	63	LJ	left	proximal	18	11.5	6.55	1.75573	135	60.26	135	45
10	D171F	63	LJ	left	proximal	19	11.82	8.23	1.43621	153.44	69.78	153.44	26.57
10	D171F	63	LJ	left	proximal	20	12.92	6.57	1.96651	155.85	68.2	155.85	24.15
10	D171F	63	LJ	left	proximal	21	11.45	4.88	2.34631	96.12	0	96.12	83.88
10	D171F	63	LJ	left	proximal	22	13.12	3.75	3.49867	106.19	12.53	106.19	73.81
10	D171F	63	LJ	left	proximal	23	12.19	6.2	1.96613	143.13	58.39	143.13	36.87
10	D171F	63	LJ	left	proximal	24	12.23	2.96	4.13176	105.42	15.95	105.42	74.58
10	D171F	63	LJ	left	proximal	25	14.68	7.5	1.95733	131.63	49.4	131.63	48.37
10	D171F	63	LJ	left	proximal	26	12.73	7.85	1.62166	73.3	-21.25	73.3	73.3
10	D171F	63	LJ	left	proximal	27	10.64	6.92	1.53757	133.45	40.24	133.45	46.55
10	D171F	63	LJ	left	proximal	28	10.6	6.04	1.75497	147.53	70.35	147.53	32.47
10	D171F	63	LJ	left	proximal	29	13.42	7.1	1.89014	144.87	66.37	144.87	35.13
10	D171F	63	LJ	left	proximal	30	10.6	6.04	1.75497	147.53	70.35	147.53	32.47
10	D173F	64	LJ	left	proximal	1	11.85	9.09	1.30363	67.83	-26.57	67.83	67.83
10	D173F	64	LJ	left	proximal	2	11.64	8.23	1.41434	65.23	-20.23	65.23	65.23
10	D173F	64	LJ	left	proximal	3	13.29	7.1	1.87183	66.57	-23.63	66.57	66.57
10	D173F	64	LJ	left	proximal	4	9.97	9.57	1.0418	78.23	-12.27	78.23	78.23
10	D173F	64	LJ	left	proximal	5	9.66	7.1	1.36056	67.75	-23.63	67.75	67.75
10	D173F	64	LJ	left	proximal	6	12.63	7.33	1.72306	123.18	33.69	123.18	56.82
10	D173F	64	LJ	left	proximal	7	11.06	10.36	1.06757	17.1	-64.44	17.1	17.1
10	D173F	64	LJ	left	proximal	8	13.01	6.95	1.87194	104.47	20.56	104.47	75.53
10	D173F	64	LJ	left	proximal	9	11.24	8.34	1.34772	139.4	46.98	139.4	40.6
10	D173F	64	LJ	left	proximal	10	12.19	8.55	1.42573	90	2.73	90	90
10	D173F	64	LJ	left	proximal	11	15.69	8.7	1.80345	143.43	52.6	143.43	36.57
10	D173F	64	LJ	left	proximal	12	10.67	8.64	1.23495	139.64	41.19	139.64	40.37
10	D173F	64	LJ	left	proximal	13	16.59	9.66	1.71739	17.1	-67.75	17.1	17.1
10	D173F	64	LJ	left	proximal	14	19.66	10.24	1.91992	82.88	-6.84	82.88	82.88
10	D173F	64	LJ	left	proximal	15	14.8	10.67	1.38707	52.82	-40.37	52.82	52.82
10	D173F	64	LJ	left	proximal	16	16.01	12.61	1.26963	23.96	-69.23	23.96	23.96
10	D173F	64	LJ	left	proximal	17	11.21	10.26	1.09259	43.53	-56.31	43.53	43.53
10	D173F	64	LJ	left	proximal	18	14.43	10.76	1.34108	80.27	-10.89	80.27	80.27
10	D173F	64	LJ	left	proximal	19	14.57	7.46	1.95308	112.99	29.36	112.99	67.01
10	D173F	64	LJ	left	proximal	20	13.12	6.95	1.88777	106.19	20.56	106.19	73.81
10	D173F	64	LJ	left	proximal	21	11.32	5.45	2.07706	68.96	-26.57	68.96	68.96
10	D173F	64	LJ	left	proximal	22	14.63	9.79	1.49438	90	-4.76	90	90
10	D173F	64	LJ	left	proximal	23	13.82	10.73	1.28798	151.93	65.38	151.93	28.07
10	D173F	64	LJ	left	proximal	24	10.94	7.27	1.50481	58.67	-26.57	58.67	58.67
10	D173F	64	LJ	left	proximal	25	14.63	8.94	1.63647	90	0	90	90
10	D173F	64	LJ	left	proximal	26	15.45	12.19	1.26743	90	0	90	90
10	D173F	64	LJ	left	proximal	27	13.51	7.24	1.86602	111.16	38.16	111.16	68.84
10	D173F	64	LJ	left	proximal	28	12.66	11.24	1.12633	84.47	-12.53	84.47	84.47
10	D173F	64	LJ	left	proximal	29	14.91	9.57	1.55799	79	-12.27	79	79
10	D173F	64	LJ	left	proximal	30	15.94	9.43	1.69035	84.14	-7.43	84.14	84.14
10	D276F	65	LJ	left	proximal	1	10.6	7.33	1.44611	57.53	-33.69	57.53	57.53
10	D276F	65	LJ	left	proximal	2	11.85	9.28	1.27694	22.17	-61.19	22.17	22.17
10	D276F	65	LJ	left	proximal	3	10.98	7.33	1.49795	90	-3.18	90	90
10	D276F	65	LJ	left	proximal	4	12.22	9.76	1.25205	93.81	-2.39	93.81	86.19
10	D276F	65	LJ	left	proximal	5	8.49	7.2	1.17917	106.7	16.39	106.7	73.3
10	D276F	65	LJ	left	proximal	6	10.73	10.19	1.05299	65.38	-28.61	65.38	65.38
10	D276F	65	LJ	left	proximal	7	7.24	6.04	1.19868	51.84	-42.27	51.84	51.84
10	D276F	65	LJ	left	proximal	8	9	7.33	1.22783	108.44	19.44	108.44	71.57
10	D276F	65	LJ	left	proximal	9	9.7	5.65	1.71681	123.02	30.26	123.02	56.98
10	D276F	65	LJ	left	proximal	10	11.57	7.33	1.57844	161.57	70.56	161.57	18.44
10	D276F	65	LJ	left	proximal	11	13.9	12.23	1.13655	74.75	-21.45	74.75	74.75
10	D276F	65	LJ	left	proximal	12	10.36	6.35	1.6315	131.82	39.81	131.82	48.18
10	D276F	65	LJ	left	proximal	13	13.01	8.14	1.59828	91.79	2.86	91.79	88.21
10	D276F	65	LJ	left	proximal	14	11.9	6.92	1.71965	97.85	3.37	97.85	82.15
10	D276F	65	LJ	left	proximal	15	14.23	8.13	1.75031	90	0	90	90
10	D276F	65	LJ	left	proximal	16	11.96	7.5	1.59467	170.22	77.47	170.22	9.78
10	D276F	65	LJ	left	proximal	17	11.45	7.1	1.61268	62.53	-23.63	62.53	62.53
10	D276F	65	LJ	left	proximal	18	10.49	5.65	1.85664	144.46	59.74	144.46	35.54
10	D276F	65	LJ	left	proximal	19	13.24	7.5	1.76533	162.12	77.47	162.12	17.88
10	D276F	65	LJ	left	proximal	20	10.36	5.42	1.91144	101.31	13	101.31	78.69
10	D276F	65	LJ	left	proximal	21	9.64	5.65	1.70619	117.65	30.26	117.65	62.35
10	D276F	65	LJ	left	proximal	22	12.85	7.81	1.64533	55.31	-38.66	55.31	55.31
10	D276F	65	LJ	left	proximal	23	7.99	8.23	0.970838	104.74	20.23	104.74	75.26
10	D276F	65	LJ	left	proximal	24	13.92	5.71	2.43783	83.29	-4.09	83.29	83.29
10	D276F	65	LJ	left	proximal	25	15.24	14.03	1.08624	80.79	-10.01	80.79	80.79
10	D276F	65	LJ	left	proximal	26	10.91	6.67	1.63568	26.57	-52.43	26.57	26.57
10	D276F	65	LJ	left	proximal	27	12.96	5.78	2.24221	131.19	39.29	131.19	48.81
10	D276F	65	LJ	left	proximal	28	10.8	6.19	1.74475	109.8	23.2	109.8	70.2
10	D276F	65	LJ	left	proximal	29	15.3	9.59	1.59541	39.61	-53.62	39.61	39.61
10	D276F	65	LJ	left	proximal	30	13.46	10.73	1.25443	28.89	-65.38	28.89	28.89
10	D288F	66	LJ	left	proximal	1	11.21	9.92	1.13004	46.47	-34.99	46.47	46.47
10	D288F	66	LJ	left	proximal	2	10.19	6.91	1.47467	28.61	-61.93	28.61	28.61
10	D288F	66	LJ	left	proximal	3	6.32	5.21	1.21305	45	-51.34	45	45
10	D288F	66	LJ	left	proximal	4	11.63	8.95	1.29944	143.53	50.53	143.53	36.47
10	D288F	66	LJ	left	proximal	5	7.64	7.27	1.05089	64.8	-26.57	64.8	64.8
10	D288F	66	LJ	left	proximal	6	10.16	6.92	1.46821	90	-3.37	90	90
10	D288F	66	LJ	left	proximal	7	9.35	6.92	1.35116	90	3.37	90	90
10	D288F	66	LJ	left	proximal	8	9.64	5.3	1.81887	152.35	57.53	152.35	27.65
10	D288F	66	LJ	left	proximal	9	9.03	6.43	1.40435	35.84	-55.31	35.84	35.84
10	D288F	66	LJ	left	proximal	10	9	5.14	1.75097	161.57	71.57	161.57	18.44
10	D288F	66	LJ	left	proximal	11	8.57	4.96	1.72782	31.43	-55.01	31.43	31.43
10	D288F	66	LJ	left	proximal	12	9.28	5.65	1.64248	61.19	-30.26	61.19	61.19
10	D288F	66	LJ	left	proximal	13	9.38	5.45	1.7211	107.65	26.57	107.65	72.35
10	D288F	66	LJ	left	proximal	14	9.57	5.82	1.64433	77.74	-12.1	77.74	77.74
10	D288F	66	LJ	left	proximal	15	7.72	6.1	1.26557	90	0	90	90
10	D288F	66	LJ	left	proximal	16	7.11	6.04	1.17715	149.04	70.35	149.04	30.96
10	D288F	66	LJ	left	proximal	17	9.22	7.24	1.27348	131.42	38.16	131.42	48.58
10	D288F	66	LJ	left	proximal	18	8.34	7.24	1.15193	46.98	-51.84	46.98	46.98
10	D288F	66	LJ	left	proximal	19	8.55	6.92	1.23555	92.73	3.37	92.73	87.27
10	D288F	66	LJ	left	proximal	20	10.41	5.75	1.81043	128.66	45	128.66	51.34
10	D288F	66	LJ	left	proximal	21	8.64	5.17	1.67118	131.19	45	131.19	48.81
10	D288F	66	LJ	left	proximal	22	8.95	8.14	1.09951	87.4	-2.86	87.4	87.4
10	D288F	66	LJ	left	proximal	23	7.33	6.1	1.20164	86.82	0	86.82	86.82
10	D288F	66	LJ	left	proximal	24	9.9	6.04	1.63907	109.18	19.65	109.18	70.82
10	D288F	66	LJ	left	proximal	25	13.71	7.89	1.73764	101.98	11.89	101.98	78.02
10	D288F	66	LJ	left	proximal	26	14.91	9.97	1.49549	79	-11.77	79	79
10	D288F	66	LJ	left	proximal	27	11.3	6.43	1.75739	37.69	-55.31	37.69	37.69
10	D288F	66	LJ	left	proximal	28	7.99	6.43	1.24261	165.26	71.57	165.26	14.74
10	D288F	66	LJ	left	proximal	29	8.37	7.46	1.12198	150.95	60.64	150.95	29.06
10	D288F	66	LJ	left	proximal	30	9.92	6.67	1.48726	55.01	-37.57	55.01	55.01
10	D273F	67	LJ	left	proximal	1	6.94	5.58	1.24373	51.34	-29.06	51.34	51.34
10	D273F	67	LJ	left	proximal	2	6.53	5.42	1.2048	138.37	53.13	138.37	41.63
10	D273F	67	LJ	left	proximal	3	6.5	5.42	1.19926	90	0	90	90
10	D273F	67	LJ	left	proximal	4	7.76	5.84	1.32877	77.91	-21.8	77.91	77.91
10	D273F	67	LJ	left	proximal	5	6.32	4.37	1.44622	149.04	60.26	149.04	30.96
10	D273F	67	LJ	left	proximal	6	7.53	6.62	1.13746	149.74	55.01	149.74	30.26
10	D273F	67	LJ	left	proximal	7	10.31	8.15	1.26503	86.99	3.81	86.99	86.99
10	D273F	67	LJ	left	proximal	8	7.76	6.94	1.11816	114.78	38.66	114.78	65.23
10	D273F	67	LJ	left	proximal	9	7.05	9.77	0.721597	90	3.18	90	90
10	D273F	67	LJ	left	proximal	10	9.77	8.13	1.20172	86.82	0	86.82	86.82
10	D273F	67	LJ	left	proximal	11	5.11	4.63	1.10367	148	69.44	148	32.01
10	D273F	67	LJ	left	proximal	12	8.69	5.96	1.45805	86.42	0	86.42	86.42
10	D273F	67	LJ	left	proximal	13	9.99	5	1.998	49.4	-49.4	49.4	49.4
10	D273F	67	LJ	left	proximal	14	8.82	6.06	1.45545	79.38	-10.31	79.38	79.38
10	D273F	67	LJ	left	proximal	15	8.43	6.53	1.29096	45	-48.37	45	45
10	D273F	67	LJ	left	proximal	16	6.62	5.84	1.13356	55.01	-21.8	55.01	55.01
10	D273F	67	LJ	left	proximal	17	9.77	4.88	2.00205	86.82	0	86.82	86.82
10	D273F	67	LJ	left	proximal	18	6.62	3.64	1.81868	55.01	-26.57	55.01	55.01
10	D273F	67	LJ	left	proximal	19	9.26	5.34	1.73408	69.44	-23.96	69.44	69.44
10	D273F	67	LJ	left	proximal	20	7.66	4.34	1.76498	81.87	0	81.87	81.87
10	D273F	67	LJ	left	proximal	21	9.09	4.63	1.96328	72.65	-20.56	72.65	72.65
10	D273F	67	LJ	left	proximal	22	8.48	5.84	1.45205	63.44	-21.8	63.44	63.44
10	D273F	67	LJ	left	proximal	23	8.67	5.96	1.4547	90	0	90	90
10	D273F	67	LJ	left	proximal	24	8.67	6.53	1.32772	90	4.76	90	90
10	D273F	67	LJ	left	proximal	25	13.23	8.82	1.5	124.99	42.51	124.99	55.01
10	D273F	67	LJ	left	proximal	26	7.05	5.42	1.30074	90	0	90	90
10	D273F	67	LJ	left	proximal	27	5.86	3.83	1.53003	123.69	45	123.69	56.31
10	D273F	67	LJ	left	proximal	28	7.61	6.53	1.16539	85.91	4.76	85.91	85.91
10	D273F	67	LJ	left	proximal	29	10.84	5.37	2.01862	53.13	-45	53.13	53.13
10	D273F	67	LJ	left	proximal	30	8.69	7.05	1.23262	86.42	0	86.42	86.42
10	C64F	47	LJ	left	middle	1	19.01	6.62	2.8716	138.47	47.49	138.47	41.53
10	C64F	47	LJ	left	middle	2	23.48	9.64	2.43568	113.46	27.65	113.46	66.54
10	C64F	47	LJ	left	middle	3	37.27	23.01	1.61973	103.89	17.48	103.89	76.12
10	C64F	47	LJ	left	middle	4	25.32	11.48	2.20557	108.73	22.93	108.73	71.27
10	C64F	47	LJ	left	middle	5	21.97	11.85	1.85401	92.12	5.91	92.12	87.88
10	C64F	47	LJ	left	middle	6	26.42	15.86	1.66583	90.88	1.47	90.88	89.12
10	C64F	47	LJ	left	middle	7	20.98	6.91	3.03618	111.6	28.07	111.6	68.41
10	C64F	47	LJ	left	middle	8	30.61	9.66	3.16874	100.71	14.62	100.71	79.29
10	C64F	47	LJ	left	middle	9	29.85	16.04	1.86097	96.25	8.75	96.25	83.75
10	C64F	47	LJ	left	middle	10	23.7	14.55	1.62887	120.96	35.91	120.96	59.04
10	C64F	47	LJ	left	middle	11	17.71	11.9	1.48824	99.25	7.85	99.25	80.75
10	C64F	47	LJ	left	middle	12	17.9	8.57	2.08868	87.4	-5.44	87.4	87.4
10	C64F	47	LJ	left	middle	13	21.45	10.74	1.99721	117.05	29.48	117.05	62.95
10	C64F	47	LJ	left	middle	14	19.04	9.43	2.01909	106.11	7.43	106.11	73.89
10	C64F	47	LJ	left	middle	15	18.81	12.36	1.52184	83.8	-9.46	83.8	83.8
10	C64F	47	LJ	left	middle	16	22.85	13.17	1.735	84.9	-8.88	84.9	84.9
10	C64F	47	LJ	left	middle	17	20.73	6.92	2.99566	88.88	-3.37	88.88	88.88
10	C64F	47	LJ	left	middle	18	25.04	9.66	2.59213	103.13	14.62	103.13	76.87
10	C64F	47	LJ	left	middle	19	19.23	10.94	1.75777	103.45	15.07	103.45	76.55
10	C64F	47	LJ	left	middle	20	21.92	11.18	1.96064	79.32	-19.09	79.32	79.32
10	C64F	47	LJ	left	middle	21	30.77	12.52	2.45767	105.32	13.13	105.32	74.68
10	C64F	47	LJ	left	middle	22	21.45	11.64	1.84278	80.18	-12.1	80.18	80.18
10	C64F	47	LJ	left	middle	23	18.77	10.57	1.77578	85.03	-22.62	85.03	85.03
10	C64F	47	LJ	left	middle	24	19.58	8.54	2.29274	94.76	0	94.76	85.24
10	C64F	47	LJ	left	middle	25	20.21	9.66	2.09213	74.85	-14.62	74.85	74.85
10	C64F	47	LJ	left	middle	26	17.76	10.39	1.70934	74.06	-30.58	74.06	74.06
10	C64F	47	LJ	left	middle	27	18.95	11.87	1.59646	125.4	38.05	125.4	54.61
10	C64F	47	LJ	left	middle	28	22.88	9.09	2.51705	102.31	10.31	102.31	77.69
10	C64F	47	LJ	left	middle	29	23.46	10.29	2.27988	81.03	-9.09	81.03	81.03
10	C64F	47	LJ	left	middle	30	18.04	11.84	1.52365	75.65	-15.95	75.65	75.65
10	C68F	49	LJ	left	middle	1	14.64	11.41	1.28309	88.41	-4.09	88.41	88.41
10	C68F	49	LJ	left	middle	2	17.48	10.17	1.71878	90	2.29	90	90
10	C68F	49	LJ	left	middle	3	14.77	11.41	1.29448	82.09	-4.09	82.09	82.09
10	C68F	49	LJ	left	middle	4	23.06	10.67	2.1612	139.29	49.64	139.29	40.71
10	C68F	49	LJ	left	middle	5	20.02	12.19	1.64233	95.83	0	95.83	84.17
10	C68F	49	LJ	left	middle	6	25.05	12.7	1.97244	131.71	39.81	131.71	48.29
10	C68F	49	LJ	left	middle	7	15.48	10.36	1.49421	150.07	64.44	150.07	29.93
10	C68F	49	LJ	left	middle	8	20.76	13.51	1.53664	66.95	-21.16	66.95	66.95
10	C68F	49	LJ	left	middle	9	15.81	10.16	1.5561	107.97	16.26	107.97	72.03
10	C68F	49	LJ	left	middle	10	15.9	11.5	1.38261	32.47	-45	32.47	32.47
10	C68F	49	LJ	left	middle	11	19.55	11.45	1.70742	135	27.47	135	45
10	C68F	49	LJ	left	middle	12	16.92	12.61	1.34179	65.9	-20.77	65.9	65.9
10	C68F	49	LJ	left	middle	13	17.1	12.92	1.32353	118.39	12.72	118.39	61.61
10	C68F	49	LJ	left	middle	14	16.59	12.97	1.27911	126.03	32.2	126.03	53.97
10	C68F	49	LJ	left	middle	15	21.98	9.79	2.24515	86.82	-4.76	86.82	86.82
10	C68F	49	LJ	left	middle	16	26.42	13.01	2.03075	90	0	90	90
10	C68F	49	LJ	left	middle	17	17.19	10.17	1.69027	83.21	-2.29	83.21	83.21
10	C68F	49	LJ	left	middle	18	21.68	11.56	1.87543	83.54	-10.13	83.54	83.54
10	C68F	49	LJ	left	middle	19	18.43	11.21	1.64407	131.42	43.53	131.42	48.58
10	C68F	49	LJ	left	middle	20	22.37	12.55	1.78247	109.09	24.91	109.09	70.91
10	C68F	49	LJ	left	middle	21	17.46	9.29	1.87944	117.76	23.2	117.76	62.24
10	C68F	49	LJ	left	middle	22	16.39	11.73	1.39727	156.62	75.96	156.62	23.39
10	C68F	49	LJ	left	middle	23	23.58	14.99	1.57305	125.88	40.6	125.88	54.12
10	C68F	49	LJ	left	middle	24	17.51	12.97	1.35004	68.2	-32.2	68.2	68.2
10	C68F	49	LJ	left	middle	25	39.53	24.01	1.6464	85.87	-2.91	85.87	85.87
10	C68F	49	LJ	left	middle	26	29.27	18.72	1.56357	115.5	27.12	115.5	64.5
10	C68F	49	LJ	left	middle	27	24.05	12.65	1.90119	149.53	45	149.53	30.47
10	C68F	49	LJ	left	middle	28	18.96	13.42	1.41282	149.04	54.87	149.04	30.96
10	C68F	49	LJ	left	middle	29	17.02	11.79	1.4436	49.84	-43.6	49.84	49.84
10	C68F	49	LJ	left	middle	30	22.74	14.09	1.61391	61.14	-33.23	61.14	61.14
10	C58F	50	LJ	left	middle	1	28.62	16.51	1.73349	101.47	9.93	101.47	78.53
10	C58F	50	LJ	left	middle	2	22.39	11.85	1.88945	93.12	5.91	93.12	86.88
10	C58F	50	LJ	left	middle	3	21.95	11.38	1.92882	90	0	90	90
10	C58F	50	LJ	left	middle	4	24.4	11.85	2.05907	100.56	5.91	100.56	79.44
10	C58F	50	LJ	left	middle	5	20.43	9.13	2.23768	121.16	32.28	121.16	58.84
10	C58F	50	LJ	left	middle	6	30.08	16.86	1.7841	108.93	15.38	108.93	71.08
10	C58F	50	LJ	left	middle	7	29.52	12.92	2.28483	112.68	24.15	112.68	67.32
10	C58F	50	LJ	left	middle	8	20.98	13.66	1.53587	121.54	36.53	121.54	58.47
10	C58F	50	LJ	left	middle	9	25.6	11.06	2.31465	110.45	17.1	110.45	69.55
10	C58F	50	LJ	left	middle	10	19.8	10.28	1.92607	109.18	18.44	109.18	70.82
10	C58F	50	LJ	left	middle	11	22.72	14.42	1.57559	137.18	49.57	137.18	42.83
10	C58F	50	LJ	left	middle	12	15.39	8.61	1.78746	77.8	-19.29	77.8	77.8
10	C58F	50	LJ	left	middle	13	18.04	13.44	1.34226	112.52	3.47	112.52	67.48
10	C58F	50	LJ	left	middle	14	24.96	18.06	1.38206	127.06	31.19	127.06	52.94
10	C58F	50	LJ	left	middle	15	22.39	11.85	1.88945	93.12	5.91	93.12	86.88
10	C58F	50	LJ	left	middle	16	26.13	10.55	2.47678	105.33	15.64	105.33	74.67
10	C58F	50	LJ	left	middle	17	20.08	8.23	2.43985	111.37	20.23	111.37	68.63
10	C58F	50	LJ	left	middle	18	25.41	7.99	3.18023	97.35	14.74	97.35	82.65
10	C58F	50	LJ	left	middle	19	28.19	9.77	2.88536	132.66	45	132.66	47.34
10	C58F	50	LJ	left	middle	20	22.58	14.57	1.54976	76.46	-30.14	76.46	76.46
10	C58F	50	LJ	left	middle	21	21.13	13.71	1.54121	78.91	-11.98	78.91	78.91
10	C58F	50	LJ	left	middle	22	13.9	8.91	1.56004	127.88	43.15	127.88	52.13
10	C58F	50	LJ	left	middle	23	27.32	18.18	1.50275	143.47	63.44	143.47	36.53
10	C58F	50	LJ	left	middle	24	25.4	18.15	1.39945	140.19	55.95	140.19	39.81
10	C58F	50	LJ	left	middle	25	17.15	9.43	1.81866	84.56	-7.43	84.56	84.56
10	C58F	50	LJ	left	middle	26	29.09	15.64	1.85997	105.4	8.97	105.4	74.6
10	C58F	50	LJ	left	middle	27	18.4	12.97	1.41866	120.53	32.2	120.53	59.47
10	C58F	50	LJ	left	middle	28	16.76	14.02	1.19544	50.91	-60.46	50.91	50.91
10	C58F	50	LJ	left	middle	29	16.14	9.92	1.62702	139.09	55.01	139.09	40.91
10	C58F	50	LJ	left	middle	30	21.6	7.33	2.94679	109.8	33.69	109.8	70.2
10	C54F	51	LJ	left	middle	1	19.85	13.87	1.43115	137.49	58.17	137.49	42.51
10	C54F	51	LJ	left	middle	2	28.06	13.23	2.12094	128.53	47.49	128.53	51.47
10	C54F	51	LJ	left	middle	3	24.15	13.51	1.78756	83.23	-15.71	83.23	83.23
10	C54F	51	LJ	left	middle	4	26.24	11.82	2.21997	73.81	-26.57	73.81	73.81
10	C54F	51	LJ	left	middle	5	24.88	10.6	2.34717	85.31	-4.4	85.31	85.31
10	C54F	51	LJ	left	middle	6	20.98	10.28	2.04086	111.6	18.44	111.6	68.41
10	C54F	51	LJ	left	middle	7	40.72	15.45	2.6356	93.43	1.51	93.43	86.57
10	C54F	51	LJ	left	middle	8	26.75	12.13	2.20528	106.78	13.57	106.78	73.22
10	C54F	51	LJ	left	middle	9	18.11	10.36	1.74807	80.96	-11.31	80.96	80.96
10	C54F	51	LJ	left	middle	10	26.74	11.45	2.33537	109.54	16.5	109.54	70.46
10	C54F	51	LJ	left	middle	11	20.73	11.65	1.7794	115.56	29.25	115.56	64.44
10	C54F	51	LJ	left	middle	12	28.7	8.77	3.27252	105.61	13.39	105.61	74.39
10	C54F	51	LJ	left	middle	13	22.89	9.35	2.44813	96.12	0	96.12	83.88
10	C54F	51	LJ	left	middle	14	22.54	9.03	2.49612	97.25	7.77	97.25	82.75
10	C54F	51	LJ	left	middle	15	21.3	14.68	1.45095	48.09	-48.37	48.09	48.09
10	C54F	51	LJ	left	middle	16	21.74	11.7	1.85812	69.19	-20.32	69.19	69.19
10	C54F	51	LJ	left	middle	17	26.84	15.86	1.69231	91.74	-1.47	91.74	88.26
10	C54F	51	LJ	left	middle	18	19.93	13.47	1.47958	92.34	-5.19	92.34	87.66
10	C54F	51	LJ	left	middle	19	20.87	18.05	1.15623	83.29	-7.77	83.29	83.29
10	C54F	51	LJ	left	middle	20	20.79	12.2	1.7041	85.52	-1.91	85.52	85.52
10	C54F	51	LJ	left	middle	21	20.36	11.85	1.71814	93.43	5.91	93.43	86.57
10	C54F	51	LJ	left	middle	22	25.67	13.83	1.85611	100.95	1.69	100.95	79.05
10	C54F	51	LJ	left	middle	23	22.18	10.64	2.08459	103.78	6.58	103.78	76.22
10	C54F	51	LJ	left	middle	24	25.02	22.43	1.11547	133.03	46.47	133.03	46.98
10	C54F	51	LJ	left	middle	25	29.85	16.34	1.82681	96.25	5.71	96.25	83.75
10	C54F	51	LJ	left	middle	26	22.89	17.61	1.29983	70.28	-18.85	70.28	70.28
10	C54F	51	LJ	left	middle	27	20.32	12.41	1.63739	143.13	58.39	143.13	36.87
10	C54F	51	LJ	left	middle	28	20.39	12.01	1.69775	113.5	23.96	113.5	66.5
10	C54F	51	LJ	left	middle	29	26.07	14.25	1.82947	86.42	-3.27	86.42	86.42
10	C54F	51	LJ	left	middle	30	19.55	11.85	1.64979	69.31	-30.96	69.31	69.31
10	C53F	52	LJ	left	middle	1	24.96	12.26	2.03589	83.45	-5.71	83.45	83.45
10	C53F	52	LJ	left	middle	2	27.72	11.41	2.42945	85.8	-4.09	85.8	85.8
10	C53F	52	LJ	left	middle	3	21.83	10.39	2.10106	114.18	30.58	114.18	65.82
10	C53F	52	LJ	left	middle	4	22.76	10.17	2.23795	90	2.29	90	90
10	C53F	52	LJ	left	middle	5	36.36	14.8	2.45676	100.31	20.93	100.31	79.7
10	C53F	52	LJ	left	middle	6	30.09	12.19	2.46842	91.55	0	91.55	88.45
10	C53F	52	LJ	left	middle	7	24.05	15.45	1.55663	120.47	26.57	120.47	59.53
10	C53F	52	LJ	left	middle	8	27.94	18	1.55222	98.37	6.48	98.37	81.63
10	C53F	52	LJ	left	middle	9	29.4	15.53	1.89311	95.55	6.01	95.55	84.45
10	C53F	52	LJ	left	middle	10	22.59	13.84	1.63223	98.28	3.37	98.28	81.72
10	C53F	52	LJ	left	middle	11	16.92	10.64	1.59023	125.22	43.45	125.22	54.78
10	C53F	52	LJ	left	middle	12	20.39	9.66	2.11077	113.5	22.25	113.5	66.5
10	C53F	52	LJ	left	middle	13	28.31	12.7	2.22913	125.06	39.81	125.06	54.94
10	C53F	52	LJ	left	middle	14	28.55	12.34	2.31361	109.98	17.24	109.98	70.02
10	C53F	52	LJ	left	middle	15	38.65	12.63	3.06017	92.41	3.69	92.41	87.59
10	C53F	52	LJ	left	middle	16	29.45	15.87	1.8557	116.21	39.81	116.21	63.79
10	C53F	52	LJ	left	middle	17	25.03	14.11	1.77392	122.4	48.5	122.4	57.6
10	C53F	52	LJ	left	middle	18	30.49	12.61	2.41792	90.76	1.85	90.76	89.24
10	C53F	52	LJ	left	middle	19	23.98	15.05	1.59336	90	1.55	90	90
10	C53F	52	LJ	left	middle	20	24.85	18.74	1.32604	86.25	-3.73	86.25	86.25
10	C53F	52	LJ	left	middle	21	29.74	13.44	2.2128	93.92	3.47	93.92	86.08
10	C53F	52	LJ	left	middle	22	34.56	12.22	2.82815	88.65	3.81	88.65	88.65
10	C53F	52	LJ	left	middle	23	34.59	12.76	2.71082	87.31	-9.16	87.31	87.31
10	C53F	52	LJ	left	middle	24	17.95	16.61	1.08067	76.91	-21.54	76.91	76.91
10	C53F	52	LJ	left	middle	25	23.57	11.24	2.09698	122.32	49.4	122.32	57.68
10	C53F	52	LJ	left	middle	26	25.06	19.62	1.27727	81.61	-13.17	81.61	81.61
10	C53F	52	LJ	left	middle	27	28.64	17.46	1.64032	83.48	-12.1	83.48	83.48
10	C53F	52	LJ	left	middle	28	33.15	12.63	2.6247	113.11	33.18	113.11	66.89
10	C53F	52	LJ	left	middle	29	27.91	11.64	2.39777	77.38	-24.78	77.38	77.38
10	C53F	52	LJ	left	middle	30	32.14	18.65	1.72332	80.54	-11.31	80.54	80.54
10	C97F	53	LJ	left	middle	1	27.79	12.22	2.27414	95.88	3.81	95.88	84.12
10	C97F	53	LJ	left	middle	2	25.61	9.35	2.73904	89.09	0	89.09	89.09
10	C97F	53	LJ	left	middle	3	30.5	14.66	2.08049	91.53	3.18	91.53	88.47
10	C97F	53	LJ	left	middle	4	34.59	13.83	2.50108	92.69	1.69	92.69	87.31
10	C97F	53	LJ	left	middle	5	46.02	16.71	2.75404	93.55	4.19	93.55	86.46
10	C97F	53	LJ	left	middle	6	38.26	16.98	2.25324	104.78	16.7	104.78	75.23
10	C97F	53	LJ	left	middle	7	23.37	14.57	1.60398	103.07	30.14	103.07	76.93
10	C97F	53	LJ	left	middle	8	29	14.32	2.02514	84.37	-6.52	84.37	84.37
10	C97F	53	LJ	left	middle	9	19.12	10.19	1.87635	92.44	-4.57	92.44	87.56
10	C97F	53	LJ	left	middle	10	22.85	9.36	2.44124	95.1	-2.49	95.1	84.9
10	C97F	53	LJ	left	middle	11	25.01	10.6	2.35943	82.53	-4.4	82.53	82.53
10	C97F	53	LJ	left	middle	12	27.34	14.11	1.93763	101.14	11.63	101.14	78.86
10	C97F	53	LJ	left	middle	13	22.04	14.32	1.53911	95.29	6.52	95.29	84.71
10	C97F	53	LJ	left	middle	14	23.75	16.34	1.45349	96.88	5.71	96.88	83.12
10	C97F	53	LJ	left	middle	15	23.11	15.56	1.48522	129.29	40.76	129.29	50.71
10	C97F	53	LJ	left	middle	16	23.17	9.79	2.3667	89	-4.76	89	89
10	C97F	53	LJ	left	middle	17	24.8	15.98	1.55194	90.94	-7.31	90.94	89.06
10	C97F	53	LJ	left	middle	18	33.37	7.77	4.29472	87.21	-6.01	87.21	87.21
10	C97F	53	LJ	left	middle	19	26.02	14.23	1.82853	90	-1.64	90	90
10	C97F	53	LJ	left	middle	20	20.11	15.64	1.28581	75.96	-24.57	75.96	75.96
10	C97F	53	LJ	left	middle	21	29.98	18.18	1.64906	77.47	-10.31	77.47	77.47
10	C97F	53	LJ	left	middle	22	36.6	13.51	2.7091	88.09	-6.91	88.09	88.09
10	C97F	53	LJ	left	middle	23	25.53	10.85	2.353	99.16	13	99.16	80.84
10	C97F	53	LJ	left	middle	24	24.58	9.7	2.53402	124.22	33.02	124.22	55.78
10	C97F	53	LJ	left	middle	25	21.6	13.51	1.59882	48.81	-46.22	48.81	48.81
10	C97F	53	LJ	left	middle	26	21.14	11.39	1.85601	67.38	-34.82	67.38	67.38
10	C97F	53	LJ	left	middle	27	23.68	20.37	1.16249	78.11	-28.61	78.11	78.11
10	C97F	53	LJ	left	middle	28	23.07	15.18	1.51976	75.72	-20.38	75.72	75.72
10	C97F	53	LJ	left	middle	29	24.44	13.57	1.80103	86.19	-8.62	86.19	86.19
10	C97F	53	LJ	left	middle	30	26.88	12.22	2.19967	86.53	-3.81	86.53	86.53
10	D204F	54	LJ	left	middle	1	30.1	15.31	1.96604	103.54	10.71	103.54	76.46
10	D204F	54	LJ	left	middle	2	18.72	12.66	1.47867	124.38	42.4	124.38	55.62
10	D204F	54	LJ	left	middle	3	19.78	13.37	1.47943	80.54	-19.54	80.54	80.54
10	D204F	54	LJ	left	middle	4	17.15	10.98	1.56193	95.44	2.12	95.44	84.56
10	D204F	54	LJ	left	middle	5	20.54	11.85	1.73333	117.07	30.96	117.07	62.93
10	D204F	54	LJ	left	middle	6	15.64	14	1.11714	114.57	25.82	114.57	65.43
10	D204F	54	LJ	left	middle	7	14.32	9.59	1.49322	145.41	53.62	145.41	34.59
10	D204F	54	LJ	left	middle	8	17.52	13.92	1.25862	86.01	-6.71	86.01	86.01
10	D204F	54	LJ	left	middle	9	20.47	10.58	1.93478	96.84	2.2	96.84	83.16
10	D204F	54	LJ	left	middle	10	29.2	10.98	2.65938	124.8	38.99	124.8	55.2
10	D204F	54	LJ	left	middle	11	27.42	16.74	1.63799	74.52	-29.06	74.52	74.52
10	D204F	54	LJ	left	middle	12	23.82	11.85	2.01013	115.25	30.96	115.25	64.75
10	D204F	54	LJ	left	middle	13	19.67	12.44	1.58119	71.94	-11.31	71.94	71.94
10	D204F	54	LJ	left	middle	14	20.93	14.37	1.45651	97.82	8.13	97.82	82.19
10	D204F	54	LJ	left	middle	15	27.14	16.98	1.59835	106.54	16.7	106.54	73.47
10	D204F	54	LJ	left	middle	16	21.33	13.27	1.60739	149.04	62.65	149.04	30.96
10	D204F	54	LJ	left	middle	17	21.36	16.46	1.29769	158.81	69.78	158.81	21.19
10	D204F	54	LJ	left	middle	18	28.05	22.36	1.25447	90.83	1.04	90.83	89.17
10	D204F	54	LJ	left	middle	19	22.01	11.01	1.99909	94.24	4.24	94.24	85.76
10	D204F	54	LJ	left	middle	20	20.52	7.77	2.64093	97.97	6.01	97.97	82.03
10	D204F	54	LJ	left	middle	21	17.65	20.12	0.877237	97.94	8.13	97.94	82.06
10	D204F	54	LJ	left	middle	22	21.68	15.47	1.40142	96.46	3.01	96.46	83.54
10	D204F	54	LJ	left	middle	23	23.46	16.2	1.44815	104.04	17.53	104.04	75.96
10	D204F	54	LJ	left	middle	24	27.24	12.63	2.15677	89.15	3.69	89.15	89.15
10	D204F	54	LJ	left	middle	25	25.32	17.37	1.45769	84.47	-16.31	84.47	84.47
10	D204F	54	LJ	left	middle	26	17.96	12.2	1.47213	84.81	-1.91	84.81	84.81
10	D204F	54	LJ	left	middle	27	16.1	7.19	2.23922	135	47.29	135	45
10	D204F	54	LJ	left	middle	28	19.73	11.85	1.66498	122.38	30.96	122.38	57.62
10	D204F	54	LJ	left	middle	29	20.18	18.98	1.06322	80.73	-9.87	80.73	80.73
10	D204F	54	LJ	left	middle	30	24.55	11.45	2.1441	96.65	6.12	96.65	83.35
10	D208F	55	LJ	left	middle	1	35.24	18.04	1.95344	106.76	14.35	106.76	73.24
10	D208F	55	LJ	left	middle	2	27.91	19.26	1.44912	102.62	7.28	102.62	77.38
10	D208F	55	LJ	left	middle	3	23.6	14.28	1.65266	100.92	4.9	100.92	79.08
10	D208F	55	LJ	left	middle	4	21.34	15.18	1.4058	72.26	-7.7	72.26	72.26
10	D208F	55	LJ	left	middle	5	29.42	18.91	1.55579	78.85	-8.65	78.85	78.85
10	D208F	55	LJ	left	middle	6	21.97	14.23	1.54392	92.12	0	92.12	87.88
10	D208F	55	LJ	left	middle	7	28.12	15.13	1.85856	94.15	6.17	94.15	85.86
10	D208F	55	LJ	left	middle	8	32.52	15.04	2.16223	90	0	90	90
10	D208F	55	LJ	left	middle	9	26.42	12.61	2.09516	90.88	1.85	90.88	89.12
10	D208F	55	LJ	left	middle	10	25.84	13.75	1.87927	109.29	18.97	109.29	70.71
10	D208F	55	LJ	left	middle	11	33.45	17.48	1.91362	85.12	-17.59	85.12	85.12
10	D208F	55	LJ	left	middle	12	26.27	15.71	1.67218	82	-10.44	82	82
10	D208F	55	LJ	left	middle	13	19.11	10.98	1.74044	128.09	38.99	128.09	51.91
10	D208F	55	LJ	left	middle	14	21.65	15.24	1.4206	145.71	43.92	145.71	34.29
10	D208F	55	LJ	left	middle	15	16.31	13.01	1.25365	85.71	1.79	85.71	85.71
10	D208F	55	LJ	left	middle	16	26.42	14.09	1.87509	126.87	46.17	126.87	53.13
10	D208F	55	LJ	left	middle	17	15.83	14.41	1.09854	150.8	73.61	150.8	29.2
10	D208F	55	LJ	left	middle	18	25.27	14.2	1.77958	117.8	23.63	117.8	62.2
10	D208F	55	LJ	left	middle	19	19.85	13.82	1.43632	145.01	61.93	145.01	34.99
10	D208F	55	LJ	left	middle	20	20.61	15.94	1.29297	157.99	70.64	157.99	22.01
10	D208F	55	LJ	left	middle	21	31.32	17.9	1.74972	87.77	-2.6	87.77	87.77
10	D208F	55	LJ	left	middle	22	19.85	13.59	1.46063	132.51	38.93	132.51	47.49
10	D208F	55	LJ	left	middle	23	28.24	13.09	2.15737	120.26	53.84	120.26	59.74
10	D208F	55	LJ	left	middle	24	26.54	14.89	1.7824	117.35	34.99	117.35	62.65
10	D208F	55	LJ	left	middle	25	23.11	16.83	1.37314	66.14	-37.15	66.14	66.14
10	D208F	55	LJ	left	middle	26	24.42	14.66	1.66576	87.14	-3.18	87.14	87.14
10	D208F	55	LJ	left	middle	27	28.86	12.22	2.3617	90	-3.81	90	90
10	D208F	55	LJ	left	middle	28	25.81	12.66	2.0387	97.24	5.53	97.24	82.76
10	D208F	55	LJ	left	middle	29	35.36	25.61	1.38071	90	-0.91	90	90
10	D208F	55	LJ	left	middle	30	32.93	18.29	1.80044	90.71	0	90.71	89.29
10	D220F	56	LJ	left	middle	1	17.6	13.17	1.33637	173.37	81.12	173.37	6.63
10	D220F	56	LJ	left	middle	2	18.91	9.89	1.91203	81.35	-9.46	81.35	81.35
10	D220F	56	LJ	left	middle	3	21.56	17.48	1.23341	177.84	90	177.84	2.16
10	D220F	56	LJ	left	middle	4	13.23	10.36	1.27703	100.62	11.31	100.62	79.38
10	D220F	56	LJ	left	middle	5	19.21	10.24	1.87598	96.07	6.84	96.07	83.93
10	D220F	56	LJ	left	middle	6	15.9	11.63	1.36715	122.47	36.47	122.47	57.53
10	D220F	56	LJ	left	middle	7	13.27	8.95	1.48268	49.97	-39.47	49.97	49.97
10	D220F	56	LJ	left	middle	8	16.69	13.9	1.20072	124.08	37.88	124.08	55.92
10	D220F	56	LJ	left	middle	9	19.16	9.9	1.93535	72.72	-19.18	72.72	72.72
10	D220F	56	LJ	left	middle	10	13.82	12.2	1.13279	28.07	-60.02	28.07	28.07
10	D220F	56	LJ	left	middle	11	17.59	10.06	1.74851	130.31	43.36	130.31	49.69
10	D220F	56	LJ	left	middle	12	16.55	10.36	1.59749	117.82	25.56	117.82	62.18
10	D220F	56	LJ	left	middle	13	14.8	13.37	1.10696	110.93	19.54	110.93	69.08
10	D220F	56	LJ	left	middle	14	21.31	12.73	1.674	145.1	63.44	145.1	34.9
10	D220F	56	LJ	left	middle	15	13.27	10.94	1.21298	49.97	-21.8	49.97	49.97
10	D220F	56	LJ	left	middle	16	12.76	7.33	1.74079	112.48	19.44	112.48	67.52
10	D220F	56	LJ	left	middle	17	14.42	13.11	1.09992	158.5	60.26	158.5	21.5
10	D220F	56	LJ	left	middle	18	14	11.06	1.26582	154.18	53.97	154.18	25.82
10	D220F	56	LJ	left	middle	19	16.67	13.42	1.24218	90	1.74	90	90
10	D220F	56	LJ	left	middle	20	13.82	11.45	1.20699	151.93	62.53	151.93	28.07
10	D220F	56	LJ	left	middle	21	18.56	12.13	1.53009	118.81	39.56	118.81	61.19
10	D220F	56	LJ	left	middle	22	15.69	12.36	1.26942	121.22	27.41	121.22	58.78
10	D220F	56	LJ	left	middle	23	14.78	9.92	1.48992	121.5	34.99	121.5	58.5
10	D220F	56	LJ	left	middle	24	16.39	8.64	1.89699	119.75	41.19	119.75	60.26
10	D220F	56	LJ	left	middle	25	13.53	8.07	1.67658	147.27	49.09	147.27	32.74
10	D220F	56	LJ	left	middle	26	17.65	17.71	0.996612	14.68	-80.75	14.68	14.68
10	D220F	56	LJ	left	middle	27	17.82	9.83	1.81282	55.22	-29.75	55.22	55.22
10	D220F	56	LJ	left	middle	28	12.99	6.7	1.93881	110.14	14.04	110.14	69.86
10	D220F	56	LJ	left	middle	29	18.26	17.55	1.04046	101.56	13.39	101.56	78.44
10	D220F	56	LJ	left	middle	30	15.87	14.23	1.11525	92.94	1.64	92.94	87.06
10	D105F	57	LJ	left	middle	1	17.46	17.29	1.00983	24.78	-60.42	24.78	24.78
10	D105F	57	LJ	left	middle	2	13.01	12.61	1.03172	104.47	20.77	104.47	75.53
10	D105F	57	LJ	left	middle	3	18.27	8.57	2.13186	110.85	31.43	110.85	69.15
10	D105F	57	LJ	left	middle	4	17.82	10.94	1.62888	135	48.01	135	45
10	D105F	57	LJ	left	middle	5	9.82	7.33	1.3397	114.44	33.69	114.44	65.56
10	D105F	57	LJ	left	middle	6	15.9	11.5	1.38261	94.4	8.13	94.4	85.6
10	D105F	57	LJ	left	middle	7	14.25	6.91	2.06223	93.27	0	93.27	86.73
10	D105F	57	LJ	left	middle	8	13.06	10.98	1.18944	95.36	2.12	95.36	84.64
10	D105F	57	LJ	left	middle	9	11.79	9.36	1.25962	90	2.49	90	90
10	D105F	57	LJ	left	middle	10	18.7	13.01	1.43736	90	0	90	90
10	D105F	57	LJ	left	middle	11	12	10.74	1.11732	28.3	-60.52	28.3	28.3
10	D105F	57	LJ	left	middle	12	14.09	6.67	2.11244	123.23	37.57	123.23	56.77
10	D105F	57	LJ	left	middle	13	17.55	6.5	2.7	95.32	0	95.32	84.69
10	D105F	57	LJ	left	middle	14	16.67	9.89	1.68554	102.68	9.46	102.68	77.32
10	D105F	57	LJ	left	middle	15	14.84	10.19	1.45633	99.46	4.57	99.46	80.54
10	D105F	57	LJ	left	middle	16	13.42	10.64	1.26128	88.26	-6.58	88.26	88.26
10	D105F	57	LJ	left	middle	17	11.96	7.2	1.66111	107.82	16.39	107.82	72.18
10	D105F	57	LJ	left	middle	18	13.42	6.36	2.11006	144.87	63.44	144.87	35.13
10	D105F	57	LJ	left	middle	19	14.55	4.63	3.14255	125.91	52.13	125.91	54.09
10	D105F	57	LJ	left	middle	20	18.2	10.55	1.72512	113.7	27.55	113.7	66.3
10	D105F	57	LJ	left	middle	21	16.46	9.09	1.81078	110.23	26.57	110.23	69.78
10	D105F	57	LJ	left	middle	22	15.81	6.36	2.48585	107.97	26.57	107.97	72.03
10	D105F	57	LJ	left	middle	23	12.22	6.7	1.82388	86.19	-14.04	86.19	86.19
10	D105F	57	LJ	left	middle	24	19.14	9.35	2.04706	93.65	0	93.65	86.35
10	D105F	57	LJ	left	middle	25	8.95	8.13	1.10086	140.53	53.13	140.53	39.47
10	D105F	57	LJ	left	middle	26	12.97	6.36	2.03931	122.2	26.57	122.2	57.8
10	D105F	57	LJ	left	middle	27	10.6	8.92	1.18834	32.47	-59.93	32.47	32.47
10	D105F	57	LJ	left	middle	28	14.53	8.61	1.68757	107.93	19.29	107.93	72.07
10	D105F	57	LJ	left	middle	29	9.76	8.13	1.20049	90	0	90	90
10	D105F	57	LJ	left	middle	30	9.38	8.17	1.1481	94.97	5.71	94.97	85.03
10	D165F	58	LJ	left	middle	1	25.3	13.84	1.82803	46.3	-40.24	46.3	46.3
10	D165F	58	LJ	left	middle	2	19.1	14.23	1.34223	90	0	90	90
10	D165F	58	LJ	left	middle	3	20.34	8.54	2.38173	92.29	0	92.29	87.71
10	D165F	58	LJ	left	middle	4	15.45	6.91	2.23589	90	0	90	90
10	D165F	58	LJ	left	middle	5	15.79	8.23	1.91859	101.89	20.23	101.89	78.11
10	D165F	58	LJ	left	middle	6	23.7	9.97	2.37713	84.09	-11.77	84.09	84.09
10	D165F	58	LJ	left	middle	7	14.32	8.91	1.60718	145.41	65.77	145.41	34.59
10	D165F	58	LJ	left	middle	8	21.22	10.57	2.00757	73.3	-22.62	73.3	73.3
10	D165F	58	LJ	left	middle	9	16.76	8.01	2.09238	75.96	-23.96	75.96	75.96
10	D165F	58	LJ	left	middle	10	18.7	10.17	1.83874	90	2.29	90	90
10	D165F	58	LJ	left	middle	11	13.46	11.85	1.13586	151.11	67.83	151.11	28.89
10	D165F	58	LJ	left	middle	12	16.61	11.45	1.45066	111.54	27.47	111.54	68.46
10	D165F	58	LJ	left	middle	13	17.33	14	1.23786	50.71	-64.18	50.71	50.71
10	D165F	58	LJ	left	middle	14	16.19	11.21	1.44425	61.5	-43.53	61.5	61.5
10	D165F	58	LJ	left	middle	15	17.75	10.04	1.76793	69.91	-31.76	69.91	69.91
10	D165F	58	LJ	left	middle	16	17.52	7.33	2.39018	86.01	-3.18	86.01	86.01
10	D165F	58	LJ	left	middle	17	16.91	9.13	1.85214	62.82	-32.28	62.82	62.82
10	D165F	58	LJ	left	middle	18	14.66	9.03	1.62348	70.56	-35.84	70.56	70.56
10	D165F	58	LJ	left	middle	19	20.73	9.76	2.12398	88.88	-2.39	88.88	88.88
10	D165F	58	LJ	left	middle	20	20.65	9.66	2.13768	100.2	14.62	100.2	79.8
10	D165F	58	LJ	left	middle	21	14.95	11.5	1.3	67.62	-32.01	67.62	67.62
10	D165F	58	LJ	left	middle	22	15.53	10.41	1.49183	137.12	51.34	137.12	42.88
10	D165F	58	LJ	left	middle	23	19.45	12.04	1.61545	10.84	-78.31	10.84	10.84
10	D165F	58	LJ	left	middle	24	16.71	11.85	1.41013	161.57	67.83	161.57	18.44
10	D165F	58	LJ	left	middle	25	24.73	10.49	2.35748	62.59	-35.54	62.59	62.59
10	D165F	58	LJ	left	middle	26	22.54	11.27	2	115.64	25.64	115.64	64.36
10	D165F	58	LJ	left	middle	27	16.33	9.83	1.66124	71.11	-29.75	71.11	71.11
10	D165F	58	LJ	left	middle	28	16.19	10.36	1.56274	61.5	-25.56	61.5	61.5
10	D165F	58	LJ	left	middle	29	15.69	10.49	1.49571	58.78	-35.54	58.78	58.78
10	D165F	58	LJ	left	middle	30	18.04	15.48	1.16537	75.65	-13.67	75.65	75.65
10	D166F	59	LJ	left	middle	1	23.34	12.76	1.82915	83	-9.16	83	83
10	D166F	59	LJ	left	middle	2	30.21	8.62	3.50464	95.4	8.13	95.4	84.6
10	D166F	59	LJ	left	middle	3	21.5	14.14	1.52051	105.35	18.44	105.35	74.65
10	D166F	59	LJ	left	middle	4	19.8	7.1	2.78873	109.18	23.63	109.18	70.82
10	D166F	59	LJ	left	middle	5	14.91	9.48	1.57278	115.87	30.96	115.87	64.13
10	D166F	59	LJ	left	middle	6	16.67	11.21	1.48707	45	-46.47	45	45
10	D166F	59	LJ	left	middle	7	21.22	14.41	1.47259	106.7	16.39	106.7	73.3
10	D166F	59	LJ	left	middle	8	15.82	12.18	1.29885	115.91	25.71	115.91	64.09
10	D166F	59	LJ	left	middle	9	18.4	13.87	1.3266	96.34	5.04	96.34	83.66
10	D166F	59	LJ	left	middle	10	20.95	11.96	1.75167	108.08	17.82	108.08	71.92
10	D166F	59	LJ	left	middle	11	16.23	11.45	1.41747	157.93	62.53	157.93	22.07
10	D166F	59	LJ	left	middle	12	17.96	16.67	1.07738	84.81	-12.68	84.81	84.81
10	D166F	59	LJ	left	middle	13	22.36	13.92	1.60632	91.04	-6.71	91.04	88.96
10	D166F	59	LJ	left	middle	14	18.54	12.92	1.43498	74.75	-12.72	74.75	74.75
10	D166F	59	LJ	left	middle	15	19.93	13.42	1.4851	92.34	1.74	92.34	87.66
10	D166F	59	LJ	left	middle	16	17.83	9.79	1.82125	133.15	41.63	133.15	46.85
10	D166F	59	LJ	left	middle	17	20.44	5.86	3.48805	107.35	33.69	107.35	72.65
10	D166F	59	LJ	left	middle	18	22.37	11.39	1.964	87.92	-2.05	87.92	87.92
10	D166F	59	LJ	left	middle	19	22.78	13.03	1.74827	92.05	3.58	92.05	87.96
10	D166F	59	LJ	left	middle	20	19.82	6.95	2.8518	105.46	20.56	105.46	74.54
10	D166F	59	LJ	left	middle	21	16.33	10.28	1.58852	108.89	18.44	108.89	71.11
10	D166F	59	LJ	left	middle	22	19.63	7.67	2.55932	117.1	32.01	117.1	62.9
10	D166F	59	LJ	left	middle	23	17.28	8.23	2.09964	131.19	57.1	131.19	48.81
10	D166F	59	LJ	left	middle	24	16.28	14.63	1.11278	92.86	0	92.86	87.14
10	D166F	59	LJ	left	middle	25	15.64	10.74	1.45624	117.9	29.48	117.9	62.1
10	D166F	59	LJ	left	middle	26	21.46	15.48	1.3863	65.38	-23.2	65.38	65.38
10	D166F	59	LJ	left	middle	27	16.36	8.37	1.9546	116.57	29.06	116.57	63.44
10	D166F	59	LJ	left	middle	28	20.39	13.47	1.51373	94.57	5.19	94.57	85.43
10	D166F	59	LJ	left	middle	29	17.23	9.13	1.88719	109.29	20.85	109.29	70.71
10	D166F	59	LJ	left	middle	30	22.27	10.19	2.18548	111.41	28.61	111.41	68.59
10	D45F	60	LJ	left	middle	1	15.58	13.92	1.11925	97.5	6.71	97.5	82.5
10	D45F	60	LJ	left	middle	2	13.75	9.27	1.48328	108.97	15.26	108.97	71.03
10	D45F	60	LJ	left	middle	3	16.14	13.01	1.24058	139.09	38.66	139.09	40.91
10	D45F	60	LJ	left	middle	4	14.25	10.16	1.40256	86.73	0	86.73	86.73
10	D45F	60	LJ	left	middle	5	14.54	10.36	1.40347	116.57	25.56	116.57	63.44
10	D45F	60	LJ	left	middle	6	13.8	9.17	1.50491	76.37	-12.8	76.37	76.37
10	D45F	60	LJ	left	middle	7	16.83	14.09	1.19446	52.85	-33.23	52.85	52.85
10	D45F	60	LJ	left	middle	8	12.96	11.63	1.11436	138.81	53.53	138.81	41.19
10	D45F	60	LJ	left	middle	9	12.91	10	1.291	28.18	-63.44	28.18	28.18
10	D45F	60	LJ	left	middle	10	20.19	13.19	1.53071	139.9	56.31	139.9	40.1
10	D45F	60	LJ	left	middle	11	13.54	9.79	1.38304	131.35	41.63	131.35	48.65
10	D45F	60	LJ	left	middle	12	18.77	12.61	1.4885	4.97	-88.15	4.97	4.97
10	D45F	60	LJ	left	middle	13	17.55	6.92	2.53613	137.82	40.24	137.82	42.18
10	D45F	60	LJ	left	middle	14	17.09	9.36	1.82585	92.73	2.49	92.73	87.27
10	D45F	60	LJ	left	middle	15	15.24	11.85	1.28608	99.21	5.91	99.21	80.79
10	D45F	60	LJ	left	middle	16	13.46	10.67	1.26148	118.89	40.37	118.89	61.11
10	D45F	60	LJ	left	middle	17	17.51	10.73	1.63187	111.8	24.62	111.8	68.2
10	D45F	60	LJ	left	middle	18	12.07	9.84	1.22663	122.62	38.29	122.62	57.38
10	D45F	60	LJ	left	middle	19	17.33	12.19	1.42166	129.29	36.87	129.29	50.71
10	D45F	60	LJ	left	middle	20	17.15	8.23	2.08384	126.33	32.91	126.33	53.67
10	D45F	60	LJ	left	middle	21	17.95	13.41	1.33855	103.09	14.04	103.09	76.91
10	D45F	60	LJ	left	middle	22	16.45	10.36	1.58784	140.01	48.18	140.01	39.99
10	D45F	60	LJ	left	middle	23	17.54	10.35	1.69469	134.06	45	134.06	45.94
10	D45F	60	LJ	left	middle	24	19.23	12.44	1.54582	166.55	78.69	166.55	13.45
10	D45F	60	LJ	left	middle	25	12.07	10.92	1.10531	135	45	135	45
10	D45F	60	LJ	left	middle	26	14.96	8.7	1.71954	137.2	37.41	137.2	42.8
10	D45F	60	LJ	left	middle	27	19.05	13.87	1.37347	101.07	5.04	101.07	78.93
10	D45F	60	LJ	left	middle	28	13.01	10.98	1.18488	91.79	0	91.79	88.21
10	D45F	60	LJ	left	middle	29	16.01	13.87	1.15429	66.04	-31.83	66.04	66.04
10	D45F	60	LJ	left	middle	30	14.53	12.61	1.15226	107.93	20.77	107.93	72.07
10	D25F	61	LJ	left	middle	1	18.69	13.01	1.43659	16.86	-75.53	16.86	16.86
10	D25F	61	LJ	left	middle	2	25.21	9.76	2.58299	89.08	2.39	89.08	89.08
10	D25F	61	LJ	left	middle	3	17.55	11.84	1.48226	76.61	-15.95	76.61	76.61
10	D25F	61	LJ	left	middle	4	18.29	12.61	1.45044	90	1.85	90	90
10	D25F	61	LJ	left	middle	5	17.93	7.81	2.29577	122.97	38.66	122.97	57.03
10	D25F	61	LJ	left	middle	6	17.48	8.54	2.04684	88.67	0	88.67	88.67
10	D25F	61	LJ	left	middle	7	16.71	11.01	1.51771	94.19	4.24	94.19	85.82
10	D25F	61	LJ	left	middle	8	17.46	13.11	1.33181	62.24	-29.75	62.24	62.24
10	D25F	61	LJ	left	middle	9	14.16	8.95	1.58212	129.17	39.47	129.17	50.83
10	D25F	61	LJ	left	middle	10	16.26	13.87	1.17231	143.13	58.17	143.13	36.87
10	D25F	61	LJ	left	middle	11	14.95	11.72	1.2756	22.38	-56.31	22.38	22.38
10	D25F	61	LJ	left	middle	12	15.85	12.18	1.30131	157.38	64.29	157.38	22.62
10	D25F	61	LJ	left	middle	13	20	15	1.33333	37.57	-57.17	37.57	37.57
10	D25F	61	LJ	left	middle	14	20.34	11.39	1.78578	87.71	-2.05	87.71	87.71
10	D25F	61	LJ	left	middle	15	19.53	9.36	2.08654	87.61	2.49	87.61	87.61
10	D25F	61	LJ	left	middle	16	19.31	9.52	2.02836	130.73	39.81	130.73	49.27
10	D25F	61	LJ	left	middle	17	15.83	12.2	1.29754	60.8	-29.98	60.8	60.8
10	D25F	61	LJ	left	middle	18	22.42	11.09	2.02164	85.84	-8.43	85.84	85.84
10	D25F	61	LJ	left	middle	19	14.69	10.06	1.46024	75.58	-14.04	75.58	75.58
10	D25F	61	LJ	left	middle	20	17.37	12.61	1.37748	69.44	-20.77	69.44	69.44
10	D25F	61	LJ	left	middle	21	18.27	13.22	1.382	57.72	-45	57.72	57.72
10	D25F	61	LJ	left	middle	22	20.32	12.19	1.66694	53.13	-36.87	53.13	53.13
10	D25F	61	LJ	left	middle	23	18.72	8.38	2.23389	62.88	-39.09	62.88	62.88
10	D25F	61	LJ	left	middle	24	18.36	8.46	2.17021	62.3	-35.22	62.3	62.3
10	D25F	61	LJ	left	middle	25	12.07	6.92	1.74422	32.62	-40.24	32.62	32.62
10	D25F	61	LJ	left	middle	26	15.56	11.84	1.31419	160.15	74.06	160.15	19.86
10	D25F	61	LJ	left	middle	27	14.91	10.24	1.45605	79	-6.84	79	79
10	D25F	61	LJ	left	middle	28	22.76	15.45	1.47314	90	1.51	90	90
10	D25F	61	LJ	left	middle	29	30.81	17.25	1.78609	81.66	-8.13	81.66	81.66
10	D25F	61	LJ	left	middle	30	14.57	9.13	1.59584	149.86	69.15	149.86	30.14
10	D160F	62	LJ	left	middle	1	4.06	6.2	0.654839	36.87	31.61	36.87	36.87
10	D160F	62	LJ	left	middle	2	16.39	5.86	2.79693	119.75	33.69	119.75	60.26
10	D160F	62	LJ	left	middle	3	21.88	5.3	4.1283	125.17	57.53	125.17	54.83
10	D160F	62	LJ	left	middle	4	17.85	6.43	2.77605	120.07	34.7	120.07	59.93
10	D160F	62	LJ	left	middle	5	10.76	9	1.19556	169.11	71.57	169.11	10.89
10	D160F	62	LJ	left	middle	6	18.4	8.95	2.05587	133.21	50.53	133.21	46.79
10	D160F	62	LJ	left	middle	7	14.84	8.22	1.80535	99.46	8.53	99.46	80.54
10	D160F	62	LJ	left	middle	8	16.24	7.77	2.09009	121.7	47.12	121.7	58.3
10	D160F	62	LJ	left	middle	9	15.98	6.22	2.56913	97.31	11.31	97.31	82.69
10	D160F	62	LJ	left	middle	10	12.2	8.55	1.4269	91.91	2.73	91.91	88.09
10	D160F	62	LJ	left	middle	11	11.04	8.14	1.35627	96.34	2.86	96.34	83.66
10	D160F	62	LJ	left	middle	12	8.07	6.62	1.21903	40.91	-42.51	40.91	40.91
10	D160F	62	LJ	left	middle	13	8.91	4.76	1.87185	155.77	70.02	155.77	24.23
10	D160F	62	LJ	left	middle	14	10.19	8.54	1.19321	94.57	0	94.57	85.43
10	D160F	62	LJ	left	middle	15	9.83	5.45	1.80367	150.26	63.44	150.26	29.75
10	D160F	62	LJ	left	middle	16	8.88	6.19	1.43457	74.06	-23.2	74.06	74.06
10	D160F	62	LJ	left	middle	17	12.3	6.22	1.97749	97.6	11.31	97.6	82.41
10	D160F	62	LJ	left	middle	18	8.95	6.5	1.37692	92.6	0	92.6	87.4
10	D160F	62	LJ	left	middle	19	9.03	5.71	1.58144	82.24	-4.09	82.24	82.24
10	D160F	62	LJ	left	middle	20	12.22	6.55	1.86565	86.19	-7.13	86.19	86.19
10	D160F	62	LJ	left	middle	21	8.29	4.09	2.02689	78.69	-5.71	78.69	78.69
10	D160F	62	LJ	left	middle	22	7.46	6.43	1.16019	60.64	-34.7	60.64	60.64
10	D160F	62	LJ	left	middle	23	10.19	7.27	1.40165	66.5	-26.57	66.5	66.5
10	D160F	62	LJ	left	middle	24	8.88	4.76	1.86555	164.06	70.02	164.06	15.95
10	D160F	62	LJ	left	middle	25	10.36	5.47	1.89397	138.18	48.01	138.18	41.82
10	D160F	62	LJ	left	middle	26	9.49	6.81	1.39354	99.87	17.35	99.87	80.13
10	D160F	62	LJ	left	middle	27	10.55	6.36	1.65881	117.55	26.57	117.55	62.45
10	D160F	62	LJ	left	middle	28	15.06	6.91	2.17945	93.09	0	93.09	86.91
10	D160F	62	LJ	left	middle	29	15.11	7.46	2.02547	113.81	29.36	113.81	66.19
10	D160F	62	LJ	left	middle	30	13.03	6.11	2.13257	86.42	-3.81	86.42	86.42
10	D171F	63	LJ	left	middle	1	13.41	6.43	2.08554	104.04	18.44	104.04	75.96
10	D171F	63	LJ	left	middle	2	12.85	5.53	2.32369	71.57	-17.1	71.57	71.57
10	D171F	63	LJ	left	middle	3	12.19	10.98	1.1102	90	-2.12	90	90
10	D171F	63	LJ	left	middle	4	14.41	7.5	1.92133	73.61	-12.53	73.61	73.61
10	D171F	63	LJ	left	middle	5	15.71	8.62	1.82251	79.56	-8.13	79.56	79.56
10	D171F	63	LJ	left	middle	6	14.2	6.2	2.29032	113.63	31.61	113.63	66.37
10	D171F	63	LJ	left	middle	7	11.06	6.43	1.72006	53.97	-34.7	53.97	53.97
10	D171F	63	LJ	left	middle	8	14.41	8.23	1.75091	73.61	-20.23	73.61	73.61
10	D171F	63	LJ	left	middle	9	13.63	6.36	2.14308	107.35	26.57	107.35	72.65
10	D171F	63	LJ	left	middle	10	11.21	8.64	1.29745	136.47	48.81	136.47	43.53
10	D171F	63	LJ	left	middle	11	11.56	6.15	1.87967	100.13	7.6	100.13	79.88
10	D171F	63	LJ	left	middle	12	15.28	5.75	2.65739	118.61	45	118.61	61.39
10	D171F	63	LJ	left	middle	13	12.94	7.46	1.73458	133.73	60.64	133.73	46.27
10	D171F	63	LJ	left	middle	14	13.13	4.96	2.64718	111.8	34.99	111.8	68.2
10	D171F	63	LJ	left	middle	15	10.74	10	1.074	29.48	-63.44	29.48	29.48
10	D171F	63	LJ	left	middle	16	11.1	6.73	1.64933	156.25	64.98	156.25	23.75
10	D171F	63	LJ	left	middle	17	11.04	6.96	1.58621	96.34	6.71	96.34	83.66
10	D171F	63	LJ	left	middle	18	8.37	8.37	1	150.95	60.95	150.95	29.06
10	D171F	63	LJ	left	middle	19	10.55	8.38	1.25895	164.36	75.96	164.36	15.64
10	D171F	63	LJ	left	middle	20	12.26	7.72	1.58808	95.71	0	95.71	84.29
10	D171F	63	LJ	left	middle	21	11.16	6.77	1.64845	33.11	-57.27	33.11	33.11
10	D171F	63	LJ	left	middle	22	18.04	8.61	2.09524	75.65	-19.29	75.65	75.65
10	D171F	63	LJ	left	middle	23	18.54	8.1	2.28889	74.75	-17.53	74.75	74.75
10	D171F	63	LJ	left	middle	24	13.41	6.04	2.2202	104.04	19.65	104.04	75.96
10	D171F	63	LJ	left	middle	25	12.26	7.42	1.65229	84.29	-9.46	84.29	84.29
10	D171F	63	LJ	left	middle	26	17.48	7.32	2.38798	88.67	0	88.67	88.67
10	D171F	63	LJ	left	middle	27	8.13	6.67	1.21889	143.13	52.43	143.13	36.87
10	D171F	63	LJ	left	middle	28	10.67	6.99	1.52647	40.37	-54.46	40.37	40.37
10	D171F	63	LJ	left	middle	29	9.79	8.91	1.09877	48.37	-43.15	48.37	48.37
10	D171F	63	LJ	left	middle	30	13.83	5.86	2.36007	114.31	33.69	114.31	65.7
10	D173F	64	LJ	left	middle	1	17.93	12.23	1.46607	147.03	68.55	147.03	32.97
10	D173F	64	LJ	left	middle	2	11.8	10.17	1.16028	91.98	2.29	91.98	88.03
10	D173F	64	LJ	left	middle	3	15.53	10.74	1.446	42.88	-60.52	42.88	42.88
10	D173F	64	LJ	left	middle	4	16.39	7.85	2.0879	156.62	68.75	156.62	23.39
10	D173F	64	LJ	left	middle	5	12.44	8.13	1.53014	51.63	-36.87	51.63	51.63
10	D173F	64	LJ	left	middle	6	12.52	10.6	1.18113	144.25	57.53	144.25	35.75
10	D173F	64	LJ	left	middle	7	14.64	11.38	1.28647	91.59	0	91.59	88.41
10	D173F	64	LJ	left	middle	8	16.27	12.83	1.26812	167.01	79.05	167.01	13
10	D173F	64	LJ	left	middle	9	11.79	7.72	1.5272	90	0	90	90
10	D173F	64	LJ	left	middle	10	13.8	5.53	2.49548	166.37	72.9	166.37	13.63
10	D173F	64	LJ	left	middle	11	15.94	9.28	1.71767	109.36	28.81	109.36	70.64
10	D173F	64	LJ	left	middle	12	12.71	11.45	1.11004	82.65	-6.12	82.65	82.65
10	D173F	64	LJ	left	middle	13	13.71	7.5	1.828	101.98	12.53	101.98	78.02
10	D173F	64	LJ	left	middle	14	12.2	8.55	1.4269	60.02	-25.35	60.02	60.02
10	D173F	64	LJ	left	middle	15	12.3	7.77	1.58301	97.6	6.01	97.6	82.41
10	D173F	64	LJ	left	middle	16	14.11	8.7	1.62184	48.5	-52.6	48.5	48.5
10	D173F	64	LJ	left	middle	17	11.79	9.76	1.20799	90	2.39	90	90
10	D173F	64	LJ	left	middle	18	15	13.32	1.12613	57.17	-31.26	57.17	57.17
10	D173F	64	LJ	left	middle	19	16.08	10.06	1.59841	73.86	-14.04	73.86	73.86
10	D173F	64	LJ	left	middle	20	13.03	9.76	1.33504	93.58	2.39	93.58	86.42
10	D173F	64	LJ	left	middle	21	15.04	7.72	1.94819	90	0	90	90
10	D173F	64	LJ	left	middle	22	17.48	13.01	1.34358	91.33	1.79	91.33	88.67
10	D173F	64	LJ	left	middle	23	13.37	8.88	1.50563	160.46	74.06	160.46	19.54
10	D173F	64	LJ	left	middle	24	13.27	10.82	1.22643	117.35	34.29	117.35	62.65
10	D173F	64	LJ	left	middle	25	13.13	7.46	1.76005	111.8	29.36	111.8	68.2
10	D173F	64	LJ	left	middle	26	15.22	10.49	1.45091	55.89	-35.54	55.89	55.89
10	D173F	64	LJ	left	middle	27	16.46	10.04	1.63944	32.91	-58.24	32.91	32.91
10	D173F	64	LJ	left	middle	28	18.22	10.04	1.81474	38.66	-58.24	38.66	38.66
10	D173F	64	LJ	left	middle	29	18.57	11.09	1.67448	66.8	-28.44	66.8	66.8
10	D173F	64	LJ	left	middle	30	17.12	14.23	1.20309	175.91	90	175.91	4.09
10	D276F	65	LJ	left	middle	1	13.9	9.49	1.4647	74.75	-9.87	74.75	74.75
10	D276F	65	LJ	left	middle	2	10.19	5.71	1.78459	94.57	4.09	94.57	85.43
10	D276F	65	LJ	left	middle	3	9.48	7.46	1.27078	59.04	-29.36	59.04	59.04
10	D276F	65	LJ	left	middle	4	7.1	5.71	1.24343	76.76	-4.09	76.76	76.76
10	D276F	65	LJ	left	middle	5	7.59	5.03	1.50895	164.48	75.96	164.48	15.52
10	D276F	65	LJ	left	middle	6	7.32	5.28	1.38636	90	0	90	90
10	D276F	65	LJ	left	middle	7	8.49	5.42	1.56642	106.7	13	106.7	73.3
10	D276F	65	LJ	left	middle	8	8.54	6.92	1.2341	90	-3.37	90	90
10	D276F	65	LJ	left	middle	9	9.17	4.63	1.98056	167.2	74.75	167.2	12.8
10	D276F	65	LJ	left	middle	10	14.92	14.57	1.02402	119.36	30.14	119.36	60.64
10	D276F	65	LJ	left	middle	11	12.61	9.9	1.27374	20.77	-70.82	20.77	20.77
10	D276F	65	LJ	left	middle	12	14.37	10.19	1.41021	25.12	-61.39	25.12	25.12
10	D276F	65	LJ	left	middle	13	9.13	6.91	1.32127	20.85	-61.93	20.85	20.85
10	D276F	65	LJ	left	middle	14	9.49	8.17	1.16157	99.87	5.71	99.87	80.13
10	D276F	65	LJ	left	middle	15	10.98	8.01	1.37079	51.01	-23.96	51.01	51.01
10	D276F	65	LJ	left	middle	16	9	6.43	1.39969	71.57	-18.44	71.57	71.57
10	D276F	65	LJ	left	middle	17	9.66	5.92	1.63176	75.38	-15.95	75.38	75.38
10	D276F	65	LJ	left	middle	18	8.13	6.43	1.26439	143.13	55.31	143.13	36.87
10	D276F	65	LJ	left	middle	19	10.73	5.28	2.0322	65.38	-22.62	65.38	65.38
10	D276F	65	LJ	left	middle	20	12.66	7.77	1.62934	42.4	-47.12	42.4	42.4
10	D276F	65	LJ	left	middle	21	15.69	12.52	1.25319	143.43	54.25	143.43	36.57
10	D276F	65	LJ	left	middle	22	10.57	8.54	1.2377	90	0	90	90
10	D276F	65	LJ	left	middle	23	10.36	6.99	1.48212	41.82	-54.46	41.82	41.82
10	D276F	65	LJ	left	middle	24	13.51	5.75	2.34957	83.09	-8.13	83.09	83.09
10	D276F	65	LJ	left	middle	25	10.64	9.49	1.12118	83.42	-9.87	83.42	83.42
10	D276F	65	LJ	left	middle	26	9.52	7.59	1.25428	70.02	-15.52	70.02	70.02
10	D276F	65	LJ	left	middle	27	13.01	9.03	1.44075	51.34	-35.84	51.34	51.34
10	D276F	65	LJ	left	middle	28	9.7	5.21	1.8618	123.02	38.66	123.02	56.98
10	D276F	65	LJ	left	middle	29	12.39	7.81	1.58643	48.99	-38.66	48.99	48.99
10	D276F	65	LJ	left	middle	30	11.18	7.47	1.49665	19.09	-67.62	19.09	19.09
10	D288F	66	LJ	left	middle	1	8.18	6.99	1.17024	26.57	-54.46	26.57	26.57
10	D288F	66	LJ	left	middle	2	9.52	6.32	1.50633	39.81	-45	39.81	39.81
10	D288F	66	LJ	left	middle	3	8.01	5.09	1.57367	113.96	28.61	113.96	66.04
10	D288F	66	LJ	left	middle	4	9.9	6.57	1.50685	160.82	68.2	160.82	19.18
10	D288F	66	LJ	left	middle	5	10.42	6.57	1.586	159.44	68.2	159.44	20.56
10	D288F	66	LJ	left	middle	6	6.92	6.1	1.13443	40.24	-53.13	40.24	40.24
10	D288F	66	LJ	left	middle	7	10.73	9.48	1.13186	65.38	-30.96	65.38	65.38
10	D288F	66	LJ	left	middle	8	12.63	7.72	1.63601	93.69	0	93.69	86.31
10	D288F	66	LJ	left	middle	9	12.19	7.72	1.57902	90	0	90	90
10	D288F	66	LJ	left	middle	10	10.04	6.99	1.43634	121.76	35.54	121.76	58.24
10	D288F	66	LJ	left	middle	11	8.38	6.43	1.30327	112.83	18.44	112.83	67.17
10	D288F	66	LJ	left	middle	12	9.66	5.3	1.82264	112.25	32.47	112.25	67.75
10	D288F	66	LJ	left	middle	13	9.36	4.88	1.91803	87.51	0	87.51	87.51
10	D288F	66	LJ	left	middle	14	6.67	4.89	1.36401	37.57	-48.37	37.57	37.57
10	D288F	66	LJ	left	middle	15	5.75	5.69	1.01054	98.13	0	98.13	81.87
10	D288F	66	LJ	left	middle	16	7.56	5.78	1.30796	143.75	50.71	143.75	36.25
10	D288F	66	LJ	left	middle	17	7.46	5.65	1.32035	29.36	-59.74	29.36	29.36
10	D288F	66	LJ	left	middle	18	7.47	5.17	1.44487	135	45	135	45
10	D288F	66	LJ	left	middle	19	15.45	7.72	2.0013	91.51	0	91.51	88.49
10	D288F	66	LJ	left	middle	20	8.46	5.53	1.52984	35.22	-53.97	35.22	35.22
10	D288F	66	LJ	left	middle	21	7.77	5.75	1.3513	42.88	-45	42.88	42.88
10	D288F	66	LJ	left	middle	22	13.46	7.1	1.89577	64.98	-23.63	64.98	64.98
10	D288F	66	LJ	left	middle	23	9.13	5.82	1.56873	69.15	-24.78	69.15	69.15
10	D288F	66	LJ	left	middle	24	9.59	6.1	1.57213	53.62	-36.87	53.62	53.62
10	D288F	66	LJ	left	middle	25	13.51	9.83	1.37436	83.09	-7.13	83.09	83.09
10	D288F	66	LJ	left	middle	26	9.57	4.06	2.35714	102.27	0	102.27	77.74
10	D288F	66	LJ	left	middle	27	6.92	3.66	1.89071	93.37	0	93.37	86.63
10	D288F	66	LJ	left	middle	28	6.9	5.75	1.2	135	45	135	45
10	D288F	66	LJ	left	middle	29	8.62	7.47	1.15395	135	45	135	45
10	D288F	66	LJ	left	middle	30	10.24	5.82	1.75945	96.84	12.1	96.84	83.16
10	D273F	67	LJ	left	middle	1	11.28	10.76	1.04833	35.22	-40.91	35.22	35.22
10	D273F	67	LJ	left	middle	2	9.65	9.32	1.03541	128.16	54.46	128.16	51.84
10	D273F	67	LJ	left	middle	3	19.64	12.88	1.52484	140.6	67.75	140.6	39.4
10	D273F	67	LJ	left	middle	4	11.92	10.31	1.15616	90	3.01	90	90
10	D273F	67	LJ	left	middle	5	10.23	6.62	1.54532	122.01	34.99	122.01	58
10	D273F	67	LJ	left	middle	6	6.94	5.76	1.20486	38.66	-41.19	38.66	38.66
10	D273F	67	LJ	left	middle	7	14.64	10.31	1.41998	92.12	3.01	92.12	87.88
10	D273F	67	LJ	left	middle	8	14.18	9.28	1.52802	96.58	6.71	96.58	83.42
10	D273F	67	LJ	left	middle	9	11.52	7.05	1.63404	138.81	67.38	138.81	41.19
10	D273F	67	LJ	left	middle	10	23.85	14.63	1.63021	91.3	0	91.3	88.7
10	D273F	67	LJ	left	middle	11	10.43	6.34	1.64511	152.1	70.02	152.1	27.9
10	D273F	67	LJ	left	middle	12	14.64	7.61	1.92378	92.12	4.09	92.12	87.88
10	D273F	67	LJ	left	middle	13	17.35	11.43	1.51794	75.53	-5.44	75.53	75.53
10	D273F	67	LJ	left	middle	14	7.7	6.06	1.27063	39.29	-63.44	39.29	39.29
10	D273F	67	LJ	left	middle	15	12.69	8	1.58625	109.98	28.3	109.98	70.02
10	D273F	67	LJ	left	middle	16	12.48	7.53	1.65737	55.62	-30.26	55.62	55.62
10	D273F	67	LJ	left	middle	17	10.18	8.27	1.23096	64.8	-31.61	64.8	64.8
10	D273F	67	LJ	left	middle	18	12.51	8.67	1.44291	85.03	0	85.03	85.03
10	D273F	67	LJ	left	middle	19	14.32	10.23	1.3998	60.52	-32.01	60.52	60.52
10	D273F	67	LJ	left	middle	20	13.55	11.64	1.16409	143.13	62.24	143.13	36.87
10	D273F	67	LJ	left	middle	21	15.18	14.1	1.0766	90	2.2	90	90
10	D273F	67	LJ	left	middle	22	12.47	9.28	1.34375	90	6.71	90	90
10	D273F	67	LJ	left	middle	23	13.88	7.53	1.84329	51.34	-30.26	51.34	51.34
10	D273F	67	LJ	left	middle	24	14.74	11.94	1.23451	53.97	-50.53	53.97	53.97
10	D273F	67	LJ	left	middle	25	21.69	12.48	1.73798	88.57	-2.49	88.57	88.57
10	D273F	67	LJ	left	middle	26	17.35	11.84	1.46537	75.53	-15.95	75.53	75.53
10	D273F	67	LJ	left	middle	27	18.4	11.48	1.60279	103.63	19.29	103.63	76.37
10	D273F	67	LJ	left	middle	28	18.54	12	1.545	105.26	18.44	105.26	74.75
10	D273F	67	LJ	left	middle	29	15.72	7.05	2.22979	90	0	90	90
10	D273F	67	LJ	left	middle	30	15.73	13.56	1.16003	88.03	-2.29	88.03	88.03
10	C64F	47	LJ	left	distal	1	24.15	14.8	1.63176	43.64	-52.82	43.64	43.64
10	C64F	47	LJ	left	distal	2	23.17	13.66	1.69619	37.88	-59.62	37.88	37.88
10	C64F	47	LJ	left	distal	3	26.72	17.87	1.49524	76.81	-17.2	76.81	76.81
10	C64F	47	LJ	left	distal	4	35.4	16.98	2.08481	77.4	-16.7	77.4	77.4
10	C64F	47	LJ	left	distal	5	35.42	16.79	2.10959	93.29	6.95	93.29	86.71
10	C64F	47	LJ	left	distal	6	26.9	17.48	1.5389	94.33	1.33	94.33	85.67
10	C64F	47	LJ	left	distal	7	23.99	13.03	1.84114	90.97	3.58	90.97	89.03
10	C64F	47	LJ	left	distal	8	39.08	15.49	2.52292	92.98	4.51	92.98	87.02
10	C64F	47	LJ	left	distal	9	24.18	12.52	1.93131	106.61	13.13	106.61	73.39
10	C64F	47	LJ	left	distal	10	35.2	17.26	2.0394	104.04	15.02	104.04	75.96
10	C64F	47	LJ	left	distal	11	22.37	15.58	1.43582	109.09	15.12	109.09	70.91
10	C64F	47	LJ	left	distal	12	21.6	16.45	1.31307	41.19	-39.99	41.19	41.19
10	C64F	47	LJ	left	distal	13	28.31	17.15	1.65073	77.56	-13.71	77.56	77.56
10	C64F	47	LJ	left	distal	14	38.62	17.89	2.15875	88.79	1.3	88.79	88.79
10	C64F	47	LJ	left	distal	15	22.39	13.41	1.66965	93.12	0	93.12	86.88
10	C64F	47	LJ	left	distal	16	44.17	14.32	3.0845	96.34	6.52	96.34	83.66
10	C64F	47	LJ	left	distal	17	39.13	19.05	2.05407	94.17	11.07	94.17	85.83
10	C64F	47	LJ	left	distal	18	31.62	20.34	1.55457	98.13	2.29	98.13	81.87
10	C64F	47	LJ	left	distal	19	27.38	22.37	1.22396	95.96	2.08	95.96	84.04
10	C64F	47	LJ	left	distal	20	27.02	18.77	1.43953	96.91	4.97	96.91	83.09
10	C64F	47	LJ	left	distal	21	34.23	14.02	2.44151	74.15	-16.86	74.15	74.15
10	C64F	47	LJ	left	distal	22	36.2	24.39	1.48421	88.07	-0.96	88.07	88.07
10	C64F	47	LJ	left	distal	23	25.53	12.66	2.01659	80.84	-5.53	80.84	80.84
10	C64F	47	LJ	left	distal	24	35.96	16.75	2.14687	95.84	5.57	95.84	84.16
10	C64F	47	LJ	left	distal	25	31.47	20.39	1.5434	95.93	4.57	95.93	84.07
10	C64F	47	LJ	left	distal	26	32.11	16.71	1.9216	90.73	-4.19	90.73	89.28
10	C64F	47	LJ	left	distal	27	38.12	13.63	2.79677	97.35	10.31	97.35	82.65
10	C64F	47	LJ	left	distal	28	22.18	20.32	1.09154	103.78	16.26	103.78	76.22
10	C64F	47	LJ	left	distal	29	27.12	12.23	2.2175	103	15.42	103	77.01
10	C64F	47	LJ	left	distal	30	43.64	10.64	4.1015	-80.89	6.58	99.11	80.89
10	C68F	49	LJ	left	distal	1	24.31	17.08	1.4233	128.21	38.23	128.21	51.79
10	C68F	49	LJ	left	distal	2	26.36	18.49	1.42564	63.44	-33.34	63.44	63.44
10	C68F	49	LJ	left	distal	3	26.67	17.5	1.524	97.88	2.66	97.88	82.12
10	C68F	49	LJ	left	distal	4	29.82	17.31	1.7227	101	9.46	101	79
10	C68F	49	LJ	left	distal	5	40.43	19.28	2.09699	102.78	18.44	102.78	77.22
10	C68F	49	LJ	left	distal	6	23.27	12.7	1.83228	117.01	39.81	117.01	62.99
10	C68F	49	LJ	left	distal	7	20.11	13.24	1.51888	75.96	-17.88	75.96	75.96
10	C68F	49	LJ	left	distal	8	24.01	16.75	1.43343	87.09	-5.57	87.09	87.09
10	C68F	49	LJ	left	distal	9	18.2	13.27	1.37151	23.7	-62.65	23.7	23.7
10	C68F	49	LJ	left	distal	10	20.7	10.55	1.96209	109.5	15.64	109.5	70.5
10	C68F	49	LJ	left	distal	11	26.5	14.89	1.77972	122.47	34.99	122.47	57.53
10	C68F	49	LJ	left	distal	12	19.43	18.13	1.0717	105.78	19.65	105.78	74.22
10	C68F	49	LJ	left	distal	13	24.77	15.85	1.56278	113.2	22.62	113.2	66.8
10	C68F	49	LJ	left	distal	14	19.38	16.11	1.20298	9.66	-79.82	9.66	9.66
10	C68F	49	LJ	left	distal	15	21.89	15.24	1.43635	74.93	-9.21	74.93	74.93
10	C68F	49	LJ	left	distal	16	27.53	18.7	1.47219	106.29	0	106.29	73.71
10	C68F	49	LJ	left	distal	17	18.05	13.11	1.37681	97.77	7.13	97.77	82.24
10	C68F	49	LJ	left	distal	18	24.65	12.3	2.00407	103.35	7.6	103.35	76.65
10	C68F	49	LJ	left	distal	19	21.08	11.27	1.87045	70.87	-25.64	70.87	70.87
10	C68F	49	LJ	left	distal	20	20.46	11.51	1.77758	130.97	42.14	130.97	49.03
10	C68F	49	LJ	left	distal	21	19.92	9.76	2.04098	91.17	0	91.17	88.83
10	C68F	49	LJ	left	distal	22	27.51	16.98	1.62014	102.8	16.7	102.8	77.2
10	C68F	49	LJ	left	distal	23	25.81	15.82	1.63148	116.16	25.91	116.16	63.84
10	C68F	49	LJ	left	distal	24	24.54	15.69	1.56405	116.57	31.22	116.57	63.44
10	C68F	49	LJ	left	distal	25	34.21	15.24	2.24475	99.57	9.21	99.57	80.43
10	C68F	49	LJ	left	distal	26	21.83	9.83	2.22075	114.18	29.75	114.18	65.82
10	C68F	49	LJ	left	distal	27	31.05	16.24	1.91195	136.06	58.3	136.06	43.94
10	C68F	49	LJ	left	distal	28	22.8	15.58	1.46341	93.07	-7.5	93.07	86.93
10	C68F	49	LJ	left	distal	29	22	9.92	2.21774	117.51	34.99	117.51	62.49
10	C68F	49	LJ	left	distal	30	24.07	11.45	2.10218	74.32	-16.5	74.32	74.32
10	C58F	50	LJ	left	distal	1	26.04	14.13	1.84289	92.39	4.4	92.39	87.61
10	C58F	50	LJ	left	distal	2	26.61	23.31	1.14157	86.5	0	86.5	86.5
10	C58F	50	LJ	left	distal	3	32.99	16.73	1.97191	104.27	24.91	104.27	75.74
10	C58F	50	LJ	left	distal	4	29.39	14.46	2.0325	112.78	13	112.78	67.22
10	C58F	50	LJ	left	distal	5	33.61	21.69	1.54956	90.92	1.43	90.92	89.08
10	C58F	50	LJ	left	distal	6	37.05	22.11	1.67571	95.88	11.31	95.88	84.12
10	C58F	50	LJ	left	distal	7	27.28	16.52	1.65133	130.97	48.99	130.97	49.03
10	C58F	50	LJ	left	distal	8	42.86	26.57	1.6131	99.46	11.77	99.46	80.54
10	C58F	50	LJ	left	distal	9	33.13	20.64	1.60514	105.17	13.67	105.17	74.83
10	C58F	50	LJ	left	distal	10	26.83	19.25	1.39377	81.87	-9.73	81.87	81.87
10	C58F	50	LJ	left	distal	11	40.24	15.18	2.65086	85.37	0	85.37	85.37
10	C58F	50	LJ	left	distal	12	35.92	12.03	2.98587	95.19	7.77	95.19	84.81
10	C58F	50	LJ	left	distal	13	35.51	19.25	1.84468	102.34	9.73	102.34	77.66
10	C58F	50	LJ	left	distal	14	33.07	23.85	1.38658	90.94	-1.3	90.94	89.06
10	C58F	50	LJ	left	distal	15	43.7	14.88	2.93683	97.13	10.49	97.13	82.88
10	C58F	50	LJ	left	distal	16	43.69	14.99	2.91461	101.45	12.53	101.45	78.55
10	C58F	50	LJ	left	distal	17	25.39	18.44	1.3769	106.11	24.31	106.11	73.89
10	C58F	50	LJ	left	distal	18	32.74	23.83	1.3739	102.43	17.2	102.43	77.57
10	C58F	50	LJ	left	distal	19	22.54	14.31	1.57512	117.18	37.3	117.18	62.82
10	C58F	50	LJ	left	distal	20	56.67	13.65	4.15165	102.71	6.84	102.71	77.29
10	C58F	50	LJ	left	distal	21	49.74	22.11	2.24966	101.31	11.31	101.31	78.69
10	C58F	50	LJ	left	distal	22	52.19	23.46	2.22464	105.05	6.63	105.05	74.95
10	C58F	50	LJ	left	distal	23	40.75	14.18	2.87377	103.85	6.58	103.85	76.15
10	C58F	50	LJ	left	distal	24	47.72	14.13	3.37721	91.95	4.4	91.95	88.05
10	C58F	50	LJ	left	distal	25	31.46	12	2.62167	100.92	18.44	100.92	79.08
10	C58F	50	LJ	left	distal	26	33.64	17.89	1.88038	87.23	0	87.23	87.23
10	C58F	50	LJ	left	distal	27	36.89	20.24	1.82263	100.15	7.7	100.15	79.85
10	C58F	50	LJ	left	distal	28	38.79	16.17	2.39889	105.4	13.57	105.4	74.6
10	C58F	50	LJ	left	distal	29	30.36	23.36	1.29966	91.02	3.99	91.02	88.98
10	C58F	50	LJ	left	distal	30	23.56	17.22	1.36818	113.03	24.15	113.03	66.98
10	C54F	51	LJ	left	distal	1	26.13	24.56	1.06393	95.36	12.43	95.36	84.64
10	C54F	51	LJ	left	distal	2	26.27	20.43	1.28585	34.92	-47.42	34.92	34.92
10	C54F	51	LJ	left	distal	3	29.46	13.59	2.16777	117.98	38.93	117.98	62.02
10	C54F	51	LJ	left	distal	4	29.2	17.52	1.66667	81.19	-3.99	81.19	81.19
10	C54F	51	LJ	left	distal	5	28.07	21.21	1.32343	79.99	-12.17	79.99	79.99
10	C54F	51	LJ	left	distal	6	27.31	20.18	1.35332	134.4	55.67	134.4	45.6
10	C54F	51	LJ	left	distal	7	22.95	13.82	1.66064	112.93	28.07	112.93	67.07
10	C54F	51	LJ	left	distal	8	24.39	18.83	1.29527	113.58	32.66	113.58	66.43
10	C54F	51	LJ	left	distal	9	35.62	19.82	1.79717	106.57	25.51	106.57	73.43
10	C54F	51	LJ	left	distal	10	36.76	11.01	3.33878	100.19	4.24	100.19	79.81
10	C54F	51	LJ	left	distal	11	29.27	15.31	1.91182	99.59	10.71	99.59	80.41
10	C54F	51	LJ	left	distal	12	28.31	24.96	1.13421	105.83	12.23	105.83	74.17
10	C54F	51	LJ	left	distal	13	32.63	19.19	1.70036	140.56	53.62	140.56	39.44
10	C54F	51	LJ	left	distal	14	34.03	18.81	1.80914	97.55	6.2	97.55	82.45
10	C54F	51	LJ	left	distal	15	26.77	17.02	1.57286	120.07	49.84	120.07	59.93
10	C54F	51	LJ	left	distal	16	38.07	17.85	2.13277	120.12	59.93	120.12	59.88
10	C54F	51	LJ	left	distal	17	38.03	20.52	1.85331	100.47	7.97	100.47	79.53
10	C54F	51	LJ	left	distal	18	38	17.65	2.15297	117.39	38.45	117.39	62.61
10	C54F	51	LJ	left	distal	19	30.58	18.2	1.68022	156.5	66.3	156.5	23.5
10	C54F	51	LJ	left	distal	20	28.79	17.15	1.67872	149.45	58.57	149.45	30.55
10	C54F	51	LJ	left	distal	21	27.88	25.6	1.08906	82.46	-10.06	82.46	82.46
10	C54F	51	LJ	left	distal	22	32.78	16.98	1.93051	107.31	21.04	107.31	72.69
10	C54F	51	LJ	left	distal	23	35.21	14.09	2.49894	126.08	46.17	126.08	53.92
10	C54F	51	LJ	left	distal	24	22.54	15.22	1.48095	140.86	55.89	140.86	39.14
10	C54F	51	LJ	left	distal	25	25.53	17.65	1.44646	99.16	14.68	99.16	80.84
10	C54F	51	LJ	left	distal	26	27.49	21.51	1.27801	113.53	22.2	113.53	66.47
10	C54F	51	LJ	left	distal	27	33.88	28.69	1.1809	100.37	7.33	100.37	79.63
10	C54F	51	LJ	left	distal	28	25.47	15.18	1.67787	114.52	20.38	114.52	65.48
10	C54F	51	LJ	left	distal	29	28.03	14.57	1.92382	109.49	22.99	109.49	70.51
10	C54F	51	LJ	left	distal	30	30.54	13.23	2.30839	99.96	10.62	99.96	80.04
10	C53F	52	LJ	left	distal	1	29.27	14.66	1.99659	62.72	-33.69	62.72	62.72
10	C53F	52	LJ	left	distal	2	41.18	27.43	1.50128	85.47	-6.81	85.47	85.47
10	C53F	52	LJ	left	distal	3	32.53	22.82	1.4255	88.57	-4.09	88.57	88.57
10	C53F	52	LJ	left	distal	4	28.07	17.15	1.63673	100.01	13.71	100.01	79.99
10	C53F	52	LJ	left	distal	5	36.91	22.39	1.6485	106.64	15.8	106.64	73.36
10	C53F	52	LJ	left	distal	6	36.77	18.3	2.00929	95.71	1.27	95.71	84.29
10	C53F	52	LJ	left	distal	7	38.62	22.89	1.6872	89.4	-6.12	89.4	89.4
10	C53F	52	LJ	left	distal	8	48.35	15.08	3.20623	82.76	-14.04	82.76	82.76
10	C53F	52	LJ	left	distal	9	21.85	15.81	1.38204	133.49	46.04	133.49	46.51
10	C53F	52	LJ	left	distal	10	31.73	25.87	1.22652	87.8	-8.13	87.8	87.8
10	C53F	52	LJ	left	distal	11	27.82	16.73	1.66288	115.07	25.94	115.07	64.93
10	C53F	52	LJ	left	distal	12	29.45	22.45	1.3118	116.21	35.42	116.21	63.79
10	C53F	52	LJ	left	distal	13	36.81	23.58	1.56107	96.34	-0.99	96.34	83.66
10	C53F	52	LJ	left	distal	14	35.42	20.19	1.75433	121.87	25.02	121.87	58.13
10	C53F	52	LJ	left	distal	15	34.36	20.73	1.6575	100.91	11.31	100.91	79.09
10	C53F	52	LJ	left	distal	16	44.57	13.82	3.22504	96.28	0	96.28	83.72
10	C53F	52	LJ	left	distal	17	34.26	13.51	2.5359	94.76	6.91	94.76	85.24
10	C53F	52	LJ	left	distal	18	23.46	23.86	0.983236	81.03	-13.8	81.03	81.03
10	C53F	52	LJ	left	distal	19	35.89	15.18	2.3643	103.09	7.7	103.09	76.91
10	C53F	52	LJ	left	distal	20	30.12	15.05	2.00133	93.09	1.55	93.09	86.91
10	C53F	52	LJ	left	distal	21	32.61	15.26	2.13696	125.87	41.76	125.87	54.13
10	C53F	52	LJ	left	distal	22	32.85	20.93	1.56952	102.14	7.82	102.14	77.86
10	C53F	52	LJ	left	distal	23	36.2	30.58	1.18378	91.93	-4.57	91.93	88.07
10	C53F	52	LJ	left	distal	24	34.34	22.42	1.53167	96.12	4.16	96.12	83.88
10	C53F	52	LJ	left	distal	25	45.85	20.61	2.22465	104.9	14.86	104.9	75.1
10	C53F	52	LJ	left	distal	26	37.54	13.87	2.70656	85.03	-5.04	85.03	85.03
10	C53F	52	LJ	left	distal	27	38.22	18.77	2.03623	91.22	-4.97	91.22	88.78
10	C53F	52	LJ	left	distal	28	45.56	20.32	2.24213	92.05	0	92.05	87.96
10	C53F	52	LJ	left	distal	29	34.58	14.8	2.33649	107.8	37.19	107.8	72.2
10	C53F	52	LJ	left	distal	30	38.75	17.82	2.17452	114.15	45	114.15	65.85
10	C97F	53	LJ	left	distal	1	21.22	16.18	1.3115	110.17	25.28	110.17	69.83
10	C97F	53	LJ	left	distal	2	34.41	18.37	1.87316	104.37	24.86	104.37	75.64
10	C97F	53	LJ	left	distal	3	45.21	15.53	2.91114	93.61	6.01	93.61	86.39
10	C97F	53	LJ	left	distal	4	30.61	23.28	1.31486	79.29	-24.78	79.29	79.29
10	C97F	53	LJ	left	distal	5	35.51	19.45	1.82571	84.75	-10.84	84.75	84.75
10	C97F	53	LJ	left	distal	6	30.46	15.22	2.00131	-58.64	34.11	121.36	58.64
10	C97F	53	LJ	left	distal	7	28.31	20.57	1.37628	129.17	52.22	129.17	50.83
10	C97F	53	LJ	left	distal	8	30.99	18.76	1.65192	73.23	-29.9	73.23	73.23
10	C97F	53	LJ	left	distal	9	26.18	12.96	2.02006	115.77	48.81	115.77	64.23
10	C97F	53	LJ	left	distal	10	25.01	14.03	1.78261	97.47	10.01	97.47	82.53
10	C97F	53	LJ	left	distal	11	29.92	16.11	1.85723	53.29	-47.05	53.29	53.29
10	C97F	53	LJ	left	distal	12	36.22	18.05	2.00665	45.91	-54.16	45.91	45.91
10	C97F	53	LJ	left	distal	13	25.2	15.09	1.66998	72.15	-27.26	72.15	72.15
10	C97F	53	LJ	left	distal	14	21.65	18.95	1.14248	140.33	54.61	140.33	39.67
10	C97F	53	LJ	left	distal	15	33.45	18.65	1.79357	110.64	20.41	110.64	69.36
10	C97F	53	LJ	left	distal	16	28.61	20.91	1.36824	112.56	26.57	112.56	67.44
10	C97F	53	LJ	left	distal	17	24.73	19.85	1.24584	115.3	34.99	115.3	64.7
10	C97F	53	LJ	left	distal	18	24.54	18.4	1.3337	26.57	-59.47	26.57	26.57
10	C97F	53	LJ	left	distal	19	21.97	24.07	0.912754	87.88	-4.84	87.88	87.88
10	C97F	53	LJ	left	distal	20	30.21	14.73	2.05092	66.19	-39.4	66.19	66.19
10	C97F	53	LJ	left	distal	21	47.77	25.36	1.88368	95.37	6.44	95.37	84.63
10	C97F	53	LJ	left	distal	22	26.73	22.65	1.18013	151.88	68.96	151.88	28.12
10	C97F	53	LJ	left	distal	23	39.93	19.52	2.04559	104.74	31.37	104.74	75.26
10	C97F	53	LJ	left	distal	24	32.16	10.94	2.93967	106.14	21.8	106.14	73.86
10	C97F	53	LJ	left	distal	25	31.27	14.23	2.19747	116.23	36.87	116.23	63.77
10	C97F	53	LJ	left	distal	26	23.33	22.15	1.05327	41.47	-47.23	41.47	41.47
10	C97F	53	LJ	left	distal	27	32.29	21.61	1.49422	79.11	-16.39	79.11	79.11
10	C97F	53	LJ	left	distal	28	26.18	16.35	1.60122	117.76	34.88	117.76	62.24
10	C97F	53	LJ	left	distal	29	38.8	13.32	2.91291	134.58	58.74	134.58	45.42
10	C97F	53	LJ	left	distal	30	26.94	20	1.347	123.93	52.43	123.93	56.07
10	D204F	54	LJ	left	distal	1	31.27	21.61	1.44702	74.16	-16.39	74.16	74.16
10	D204F	54	LJ	left	distal	2	28.28	13.53	2.09017	108.44	32.74	108.44	71.57
10	D204F	54	LJ	left	distal	3	25.44	16.71	1.52244	77.07	-18.44	77.07	77.07
10	D204F	54	LJ	left	distal	4	29.68	15.86	1.87137	91.57	1.47	91.57	88.43
10	D204F	54	LJ	left	distal	5	23.2	11.27	2.05856	78.89	-25.64	78.89	78.89
10	D204F	54	LJ	left	distal	6	29.82	18.62	1.6015	62.39	-36.12	62.39	62.39
10	D204F	54	LJ	left	distal	7	26.03	21.85	1.1913	104.47	18.44	104.47	75.53
10	D204F	54	LJ	left	distal	8	41.11	30.27	1.35811	87.17	-14.78	87.17	87.17
10	D204F	54	LJ	left	distal	9	28.4	18.76	1.51386	156.37	60.1	156.37	23.63
10	D204F	54	LJ	left	distal	10	27.28	19.28	1.41494	146.55	55.31	146.55	33.45
10	D204F	54	LJ	left	distal	11	29.45	20.23	1.45576	26.21	-67.56	26.21	26.21
10	D204F	54	LJ	left	distal	12	31.63	13.66	2.31552	154.09	59.62	154.09	25.91
10	D204F	54	LJ	left	distal	13	26.04	19.58	1.32993	92.68	-4.76	92.68	87.32
10	D204F	54	LJ	left	distal	14	24.04	14.77	1.62762	93.88	7.91	93.88	86.12
10	D204F	54	LJ	left	distal	15	30.08	20.39	1.47523	90.77	4.57	90.77	89.23
10	D204F	54	LJ	left	distal	16	24.18	17.48	1.3833	73.39	-17.59	73.39	73.39
10	D204F	54	LJ	left	distal	17	32.69	23.28	1.40421	79.25	-12.1	79.25	79.25
10	D204F	54	LJ	left	distal	18	29.52	21.13	1.39707	67.32	-30.02	67.32	67.32
10	D204F	54	LJ	left	distal	19	25.36	24.2	1.04793	83.56	-7.72	83.56	83.56
10	D204F	54	LJ	left	distal	20	32.12	19.32	1.66253	88.55	8.47	88.55	88.55
10	D204F	54	LJ	left	distal	21	37.21	18.26	2.03779	96.27	16.82	96.27	83.73
10	D204F	54	LJ	left	distal	22	40.94	26.17	1.56439	119.11	46.89	119.11	60.89
10	D204F	54	LJ	left	distal	23	24.96	18.42	1.35505	77.78	-22.04	77.78	77.78
10	D204F	54	LJ	left	distal	24	41.92	28.46	1.47294	92.78	0.82	92.78	87.22
10	D204F	54	LJ	left	distal	25	35.37	20.73	1.70622	91.32	1.12	91.32	88.68
10	D204F	54	LJ	left	distal	26	30.09	14.66	2.05252	91.55	3.18	91.55	88.45
10	D204F	54	LJ	left	distal	27	22.85	22.54	1.01375	95.1	7.25	95.1	84.9
10	D204F	54	LJ	left	distal	28	31.37	23.23	1.35041	93.72	4.01	93.72	86.29
10	D204F	54	LJ	left	distal	29	30.12	24.82	1.21354	68.63	-31.61	68.63	68.63
10	D204F	54	LJ	left	distal	30	24.69	21.42	1.15266	72.76	-33.39	72.76	72.76
10	D208F	55	LJ	left	distal	1	20.98	16.69	1.25704	98.92	2.79	98.92	81.09
10	D208F	55	LJ	left	distal	2	28.87	13.51	2.13694	99.73	21.16	99.73	80.27
10	D208F	55	LJ	left	distal	3	45.3	20.33	2.22823	95.15	11.54	95.15	84.85
10	D208F	55	LJ	left	distal	4	35.15	21.33	1.64791	95.97	7.67	95.97	84.03
10	D208F	55	LJ	left	distal	5	19.32	17.46	1.10653	14.62	-65.23	14.62	14.62
10	D208F	55	LJ	left	distal	6	20.36	17.5	1.16343	86.57	2.66	86.57	86.57
10	D208F	55	LJ	left	distal	7	33.55	18.8	1.78457	19.09	-68.43	19.09	19.09
10	D208F	55	LJ	left	distal	8	28.31	23.02	1.2298	129.17	42.14	129.17	50.83
10	D208F	55	LJ	left	distal	9	29.77	21.08	1.41224	57.83	-39.52	57.83	57.83
10	D208F	55	LJ	left	distal	10	28.47	15.81	1.80076	133.26	43.96	133.26	46.74
10	D208F	55	LJ	left	distal	11	26.36	16.36	1.61125	109.83	26.57	109.83	70.17
10	D208F	55	LJ	left	distal	12	20.76	19.96	1.04008	113.05	33.37	113.05	66.95
10	D208F	55	LJ	left	distal	13	21.6	15.81	1.36622	138.81	46.04	138.81	41.19
10	D208F	55	LJ	left	distal	14	29.04	15.26	1.90301	133.3	41.76	133.3	46.7
10	D208F	55	LJ	left	distal	15	30.46	16.18	1.88257	121.36	25.28	121.36	58.64
10	D208F	55	LJ	left	distal	16	25.01	18.7	1.33743	45.66	-47.64	45.66	45.66
10	D208F	55	LJ	left	distal	17	24.17	17.25	1.40116	137.73	45	137.73	42.27
10	D208F	55	LJ	left	distal	18	24.81	13.82	1.79522	91.88	0	91.88	88.12
10	D208F	55	LJ	left	distal	19	22.72	17.71	1.28289	26.57	-58.13	26.57	26.57
10	D208F	55	LJ	left	distal	20	28.08	15.26	1.8401	157.89	48.24	157.89	22.11
10	D208F	55	LJ	left	distal	21	30.55	19.14	1.59613	86.19	-12.27	86.19	86.19
10	D208F	55	LJ	left	distal	22	20.87	16.71	1.24895	83.29	-4.19	83.29	83.29
10	D208F	55	LJ	left	distal	23	26.22	18.91	1.38657	82.88	-8.65	82.88	82.88
10	D208F	55	LJ	left	distal	24	19.52	12.47	1.56536	121.37	19.03	121.37	58.63
10	D208F	55	LJ	left	distal	25	27.51	12.7	2.16614	124.16	39.81	124.16	55.84
10	D208F	55	LJ	left	distal	26	27.79	18.86	1.47349	84.12	-7.43	84.12	84.12
10	D208F	55	LJ	left	distal	27	18.4	14.42	1.27601	135	49.57	135	45
10	D208F	55	LJ	left	distal	28	20.23	11.72	1.72611	22.44	-56.31	22.44	22.44
10	D208F	55	LJ	left	distal	29	25.46	15.7	1.62166	109.59	21.25	109.59	70.41
10	D208F	55	LJ	left	distal	30	30.09	28.05	1.07273	91.55	0.83	91.55	88.45
10	D220F	56	LJ	left	distal	1	15.18	13.01	1.16679	90	0	90	90
10	D220F	56	LJ	left	distal	2	16.17	13.03	1.24098	39.56	-45	39.56	39.56
10	D220F	56	LJ	left	distal	3	9.77	8.76	1.1153	56.31	-21.8	56.31	56.31
10	D220F	56	LJ	left	distal	4	16.93	10.97	1.5433	50.19	-32.91	50.19	50.19
10	D220F	56	LJ	left	distal	5	21.58	11.17	1.93196	101.59	14.04	101.59	78.41
10	D220F	56	LJ	left	distal	6	13.71	10.97	1.24977	71.57	-20.23	71.57	71.57
10	D220F	56	LJ	left	distal	7	14.88	13.89	1.07127	79.51	-20.56	79.51	79.51
10	D220F	56	LJ	left	distal	8	15.53	10.41	1.49183	60.75	-38.66	60.75	60.75
10	D220F	56	LJ	left	distal	9	13.85	10.23	1.35386	59.42	-32.01	59.42	59.42
10	D220F	56	LJ	left	distal	10	21.52	8.43	2.55279	139.09	45	139.09	40.91
10	D220F	56	LJ	left	distal	11	18.34	14.18	1.29337	124.16	43.45	124.16	55.84
10	D220F	56	LJ	left	distal	12	12.79	8.13	1.57319	126.38	53.13	126.38	53.62
10	D220F	56	LJ	left	distal	13	20.24	12	1.68667	69.62	-18.44	69.62	69.62
10	D220F	56	LJ	left	distal	14	18.54	11.17	1.6598	52.13	-39.09	52.13	52.13
10	D220F	56	LJ	left	distal	15	27.1	14.64	1.85109	88.85	-2.12	88.85	88.85
10	D220F	56	LJ	left	distal	16	14.63	9.21	1.58849	90	0	90	90
10	D220F	56	LJ	left	distal	17	17.35	13.55	1.28044	88.21	0	88.21	88.21
10	D220F	56	LJ	left	distal	18	14.23	11.6	1.22672	40.37	-52.6	40.37	40.37
10	D220F	56	LJ	left	distal	19	12.48	11.12	1.1223	55.62	-46.98	55.62	55.62
10	D220F	56	LJ	left	distal	20	18.18	11.67	1.55784	26.57	-68.2	26.57	26.57
10	D220F	56	LJ	left	distal	21	16.48	9.36	1.76068	80.54	-10.01	80.54	80.54
10	D220F	56	LJ	left	distal	22	13.02	11.94	1.09045	87.61	-2.6	87.61	87.61
10	D220F	56	LJ	left	distal	23	17.34	10.85	1.59816	90	2.86	90	90
10	D220F	56	LJ	left	distal	24	20.08	14.64	1.37158	93.09	2.12	93.09	86.91
10	D220F	56	LJ	left	distal	25	15.64	11.17	1.40018	75.96	-14.04	75.96	75.96
10	D220F	56	LJ	left	distal	26	12.7	9.65	1.31606	50.19	-38.16	50.19	50.19
10	D220F	56	LJ	left	distal	27	11.67	10.8	1.08056	158.2	72.47	158.2	21.8
10	D220F	56	LJ	left	distal	28	19.51	13.02	1.49846	90	-2.39	90	90
10	D220F	56	LJ	left	distal	29	15.78	13.58	1.162	105.95	28.61	105.95	74.06
10	D220F	56	LJ	left	distal	30	15.94	12.03	1.32502	54.69	-35.84	54.69	54.69
10	D105F	57	LJ	left	distal	1	19.87	14.38	1.38178	59.24	-47.29	59.24	59.24
10	D105F	57	LJ	left	distal	2	26.42	14.23	1.85664	90	0	90	90
10	D105F	57	LJ	left	distal	3	19.36	15.05	1.28638	129.04	38.42	129.04	50.96
10	D105F	57	LJ	left	distal	4	19.28	11.18	1.72451	114.94	19.09	114.94	65.06
10	D105F	57	LJ	left	distal	5	18.4	13.54	1.35894	136.79	48.65	136.79	43.21
10	D105F	57	LJ	left	distal	6	20.18	14.32	1.40922	99.27	6.52	99.27	80.73
10	D105F	57	LJ	left	distal	7	16.39	12.3	1.33252	97.13	7.6	97.13	82.88
10	D105F	57	LJ	left	distal	8	19.36	14.23	1.36051	140.96	53.13	140.96	39.04
10	D105F	57	LJ	left	distal	9	18.7	10.57	1.76916	88.76	0	88.76	88.76
10	D105F	57	LJ	left	distal	10	20.07	10.85	1.84977	83.02	-13	83.02	83.02
10	D105F	57	LJ	left	distal	11	21.03	13.51	1.55662	131.08	43.78	131.08	48.92
10	D105F	57	LJ	left	distal	12	21.34	16.71	1.27708	107.75	18.44	107.75	72.26
10	D105F	57	LJ	left	distal	13	21.42	12.94	1.65533	56.61	-46.27	56.61	56.61
10	D105F	57	LJ	left	distal	14	14.04	9.27	1.51456	112.11	15.26	112.11	67.89
10	D105F	57	LJ	left	distal	15	19.03	15.82	1.20291	70.02	-25.91	70.02	70.02
10	D105F	57	LJ	left	distal	16	17.37	7.85	2.21274	106.31	21.25	106.31	73.69
10	D105F	57	LJ	left	distal	17	22.72	13.87	1.63807	116.57	31.83	116.57	63.44
10	D105F	57	LJ	left	distal	18	16.33	9.38	1.74094	161.11	72.35	161.11	18.89
10	D105F	57	LJ	left	distal	19	17.09	12.18	1.40312	154.65	64.29	154.65	25.35
10	D105F	57	LJ	left	distal	20	17.48	13.41	1.3035	88.67	0	88.67	88.67
10	D105F	57	LJ	left	distal	21	16.27	13.32	1.22147	77.01	-12.34	77.01	77.01
10	D105F	57	LJ	left	distal	22	14.57	12.63	1.1536	67.01	-33.18	67.01	67.01
10	D105F	57	LJ	left	distal	23	21.42	15.62	1.37132	146.61	51.34	146.61	33.39
10	D105F	57	LJ	left	distal	24	26.88	12.99	2.06928	69.65	-20.14	69.65	69.65
10	D105F	57	LJ	left	distal	25	17.59	13.09	1.34377	146.31	64.23	146.31	33.69
10	D105F	57	LJ	left	distal	26	21.47	13.27	1.61794	108.78	27.35	108.78	71.22
10	D105F	57	LJ	left	distal	27	13.99	12.76	1.09639	125.54	30.65	125.54	54.46
10	D105F	57	LJ	left	distal	28	18.27	13.46	1.35736	110.85	25.02	110.85	69.15
10	D105F	57	LJ	left	distal	29	21.98	17.63	1.24674	19.44	-64.03	19.44	19.44
10	D105F	57	LJ	left	distal	30	21.89	17.5	1.25086	31.33	-59.27	31.33	31.33
10	D165F	58	LJ	left	distal	1	26.16	17.5	1.49486	84.05	-2.66	84.05	84.05
10	D165F	58	LJ	left	distal	2	26.45	13.01	2.03305	87.36	0	87.36	87.36
10	D165F	58	LJ	left	distal	3	27.25	17.07	1.59637	88.29	0	88.29	88.29
10	D165F	58	LJ	left	distal	4	27.81	17.38	1.60012	74.75	-10.78	74.75	74.75
10	D165F	58	LJ	left	distal	5	28	13.06	2.14395	80.81	-5.36	80.81	80.81
10	D165F	58	LJ	left	distal	6	22.19	10.6	2.0934	81.57	4.4	81.57	81.57
10	D165F	58	LJ	left	distal	7	19.93	14.66	1.35948	39.21	-56.31	39.21	39.21
10	D165F	58	LJ	left	distal	8	17.38	13.63	1.27513	100.78	10.31	100.78	79.22
10	D165F	58	LJ	left	distal	9	26.73	16.71	1.59964	98.75	4.19	98.75	81.25
10	D165F	58	LJ	left	distal	10	21.54	12.36	1.74272	148.11	62.59	148.11	31.89
10	D165F	58	LJ	left	distal	11	22.03	11.64	1.89261	142.5	65.23	142.5	37.5
10	D165F	58	LJ	left	distal	12	21.17	15.45	1.37023	86.7	0	86.7	86.7
10	D165F	58	LJ	left	distal	13	17.87	9.13	1.95728	107.2	20.85	107.2	72.8
10	D165F	58	LJ	left	distal	14	26.04	12.76	2.04075	92.68	9.16	92.68	87.32
10	D165F	58	LJ	left	distal	15	17.55	12.26	1.43148	95.32	5.71	95.32	84.69
10	D165F	58	LJ	left	distal	16	17.65	16.98	1.03946	51.55	-47.91	51.55	51.55
10	D165F	58	LJ	left	distal	17	20.81	17.26	1.20568	77.59	-15.02	77.59	77.59
10	D165F	58	LJ	left	distal	18	21.58	15.47	1.39496	93.24	3.01	93.24	86.76
10	D165F	58	LJ	left	distal	19	18.7	11.41	1.63891	91.25	4.09	91.25	88.76
10	D165F	58	LJ	left	distal	20	15.9	8.55	1.85965	57.53	-25.35	57.53	57.53
10	D165F	58	LJ	left	distal	21	20.33	11.8	1.72288	91.15	1.98	91.15	88.85
10	D165F	58	LJ	left	distal	22	14.84	8.77	1.69213	80.54	-13.39	80.54	80.54
10	D165F	58	LJ	left	distal	23	19.96	10.39	1.92108	56.63	-30.58	56.63	56.63
10	D165F	58	LJ	left	distal	24	17.02	12.44	1.36817	56.69	-38.37	56.69	56.69
10	D165F	58	LJ	left	distal	25	18.4	11.85	1.55274	83.66	-5.91	83.66	83.66
10	D165F	58	LJ	left	distal	26	14.78	11.45	1.29083	148.5	62.53	148.5	31.5
10	D165F	58	LJ	left	distal	27	16.28	12.63	1.28899	92.86	-3.69	92.86	87.14
10	D165F	58	LJ	left	distal	28	14.8	9.66	1.53209	74.06	-14.62	74.06	74.06
10	D165F	58	LJ	left	distal	29	19.28	11.45	1.68384	71.57	-27.47	71.57	71.57
10	D165F	58	LJ	left	distal	30	17.82	13.32	1.33784	145.22	58.74	145.22	34.78
10	D166F	59	LJ	left	distal	1	12.3	8.55	1.4386	82.41	-2.73	82.41	82.41
10	D166F	59	LJ	left	distal	2	15.43	10.28	1.50097	71.57	-18.44	71.57	71.57
10	D166F	59	LJ	left	distal	3	13.63	9.17	1.48637	100.31	12.8	100.31	79.7
10	D166F	59	LJ	left	distal	4	18.48	14.66	1.26057	50.36	-46.12	50.36	50.36
10	D166F	59	LJ	left	distal	5	12.94	7.47	1.73226	136.27	45	136.27	43.73
10	D166F	59	LJ	left	distal	6	16.71	10.19	1.63984	48.95	-28.61	48.95	48.95
10	D166F	59	LJ	left	distal	7	21.36	8.1	2.63704	68.81	-17.53	68.81	68.81
10	D166F	59	LJ	left	distal	8	24.07	13.24	1.81798	74.32	-17.88	74.32	74.32
10	D166F	59	LJ	left	distal	9	21.73	14.66	1.48226	82.48	-3.18	82.48	82.48
10	D166F	59	LJ	left	distal	10	14.59	13.23	1.1028	102.88	10.62	102.88	77.13
10	D166F	59	LJ	left	distal	11	12.66	12.13	1.04369	84.47	13.57	84.47	84.47
10	D166F	59	LJ	left	distal	12	14.32	12.76	1.12226	34.59	-59.35	34.59	34.59
10	D166F	59	LJ	left	distal	13	22.88	11.84	1.93243	102.31	15.95	102.31	77.69
10	D166F	59	LJ	left	distal	14	17.4	11.96	1.45485	52.6	-35.31	52.6	52.6
10	D166F	59	LJ	left	distal	15	15.22	12.44	1.22347	124.11	38.37	124.11	55.89
10	D166F	59	LJ	left	distal	16	34.61	21.39	1.61805	77.11	-14.3	77.11	77.11
10	D166F	59	LJ	left	distal	17	19.32	13.09	1.47594	112.25	36.16	112.25	67.75
10	D166F	59	LJ	left	distal	18	18.4	13.06	1.40888	96.34	5.36	96.34	83.66
10	D166F	59	LJ	left	distal	19	12	10.26	1.16959	61.7	-33.69	61.7	61.7
10	D166F	59	LJ	left	distal	20	21.54	10.98	1.96175	121.89	38.99	121.89	58.11
10	D166F	59	LJ	left	distal	21	17.33	15.69	1.10453	129.29	58.78	129.29	50.71
10	D166F	59	LJ	left	distal	22	20.33	11.82	1.71997	101.54	3.95	101.54	78.47
10	D166F	59	LJ	left	distal	23	14.73	11.34	1.29894	155.56	75.47	155.56	24.44
10	D166F	59	LJ	left	distal	24	15.53	11.82	1.31387	96.01	3.95	96.01	83.99
10	D166F	59	LJ	left	distal	25	19.53	9.83	1.98678	92.39	7.13	92.39	87.61
10	D166F	59	LJ	left	distal	26	25.24	15.19	1.66162	104.93	15.52	104.93	75.07
10	D166F	59	LJ	left	distal	27	21.2	9.35	2.26738	94.4	0	94.4	85.6
10	D166F	59	LJ	left	distal	28	17.48	10.1	1.73069	125.54	40.1	125.54	54.46
10	D166F	59	LJ	left	distal	29	19.28	7.77	2.48134	55.31	-47.12	55.31	55.31
10	D166F	59	LJ	left	distal	30	20.61	9.83	2.09664	67.99	-29.75	67.99	67.99
10	D45F	60	LJ	left	distal	1	13.63	10.36	1.31564	63.44	-25.56	63.44	63.44
10	D45F	60	LJ	left	distal	2	19.68	12.2	1.61311	128.29	29.98	128.29	51.71
10	D45F	60	LJ	left	distal	3	16.59	13.09	1.26738	120.96	36.16	120.96	59.04
10	D45F	60	LJ	left	distal	4	19.93	9.82	2.02953	16.59	-65.56	16.59	16.59
10	D45F	60	LJ	left	distal	5	20.18	13.9	1.4518	124.33	37.88	124.33	55.67
10	D45F	60	LJ	left	distal	6	15.45	10.36	1.49131	144.64	48.18	144.64	35.36
10	D45F	60	LJ	left	distal	7	18.79	14.18	1.32511	51.15	-27.3	51.15	51.15
10	D45F	60	LJ	left	distal	8	15.62	10.41	1.50048	141.34	51.34	141.34	38.66
10	D45F	60	LJ	left	distal	9	18.7	12.39	1.50928	137.64	48.99	137.64	42.36
10	D45F	60	LJ	left	distal	10	18.15	11.29	1.60762	15.59	-59.74	15.59	15.59
10	D45F	60	LJ	left	distal	11	16.79	14.63	1.14764	83.05	0	83.05	83.05
10	D45F	60	LJ	left	distal	12	15.9	13.63	1.16654	94.4	10.31	94.4	85.6
10	D45F	60	LJ	left	distal	13	12.63	10.16	1.24311	123.18	36.87	123.18	56.82
10	D45F	60	LJ	left	distal	14	17.54	11.51	1.52389	134.06	42.14	134.06	45.94
10	D45F	60	LJ	left	distal	15	13.63	9.43	1.44539	79.7	-7.43	79.7	79.7
10	D45F	60	LJ	left	distal	16	15.87	9.52	1.66702	76.68	-19.98	76.68	76.68
10	D45F	60	LJ	left	distal	17	14.43	9.83	1.46796	57.65	-29.75	57.65	57.65
10	D45F	60	LJ	left	distal	18	14.89	13.66	1.09004	124.99	36.53	124.99	55.01
10	D45F	60	LJ	left	distal	19	10.92	9.84	1.10976	45	-38.29	45	45
10	D45F	60	LJ	left	distal	20	13.63	10.76	1.26673	100.31	10.89	100.31	79.7
10	D45F	60	LJ	left	distal	21	13.17	9.83	1.33978	81.12	-7.13	81.12	81.12
10	D45F	60	LJ	left	distal	22	12.22	10.98	1.11293	93.81	0	93.81	86.19
10	D45F	60	LJ	left	distal	23	12.04	11.64	1.03436	101.69	12.1	101.69	78.31
10	D45F	60	LJ	left	distal	24	15.71	11.04	1.42301	79.56	-6.34	79.56	79.56
10	D45F	60	LJ	left	distal	25	16.44	13.63	1.20616	81.47	-17.35	81.47	81.47
10	D45F	60	LJ	left	distal	26	11.51	6.67	1.72564	132.14	37.57	132.14	47.86
10	D45F	60	LJ	left	distal	27	12.41	8.46	1.4669	148.39	54.78	148.39	31.61
10	D45F	60	LJ	left	distal	28	16.14	10.41	1.55043	139.09	51.34	139.09	40.91
10	D45F	60	LJ	left	distal	29	14.68	11.16	1.31541	48.37	-33.11	48.37	48.37
10	D45F	60	LJ	left	distal	30	12.66	11.16	1.13441	84.47	-10.49	84.47	84.47
10	D25F	61	LJ	left	distal	1	24.27	11.39	2.13082	66.3	-2.73	66.3	66.3
10	D25F	61	LJ	left	distal	2	30.82	11.89	2.59209	55.75	-24.23	55.75	55.75
10	D25F	61	LJ	left	distal	3	29.05	17.72	1.63939	36.66	-66.57	36.66	36.66
10	D25F	61	LJ	left	distal	4	31.45	22.76	1.38181	88.03	0	88.03	88.03
10	D25F	61	LJ	left	distal	5	19.99	11.12	1.79766	40.6	-46.98	40.6	40.6
10	D25F	61	LJ	left	distal	6	23.85	13.55	1.76015	90	0	90	90
10	D25F	61	LJ	left	distal	7	22.33	11.38	1.96221	84.43	0	84.43	84.43
10	D25F	61	LJ	left	distal	8	21.58	10.69	2.01871	115.28	30.47	115.28	64.72
10	D25F	61	LJ	left	distal	9	12.12	10.84	1.11808	116.57	36.87	116.57	63.44
10	D25F	61	LJ	left	distal	10	29.87	15.95	1.87273	101.51	9.78	101.51	78.49
10	D25F	61	LJ	left	distal	11	14.56	10.76	1.35316	135	40.91	135	45
10	D25F	61	LJ	left	distal	12	15.75	13.41	1.1745	63.44	-14.04	63.44	63.44
10	D25F	61	LJ	left	distal	13	18.66	12.7	1.46929	115.82	39.81	115.82	64.18
10	D25F	61	LJ	left	distal	14	17.25	9.32	1.85086	133.73	54.46	133.73	46.27
10	D25F	61	LJ	left	distal	15	16.51	11.64	1.41838	113.2	27.76	113.2	66.8
10	D25F	61	LJ	left	distal	16	15.53	14.88	1.04368	119.25	33.11	119.25	60.75
10	D25F	61	LJ	left	distal	17	17.22	12.85	1.34008	61.82	-27.65	61.82	61.82
10	D25F	61	LJ	left	distal	18	16.05	9.6	1.67188	78.31	-16.39	78.31	78.31
10	D25F	61	LJ	left	distal	19	25.95	12.18	2.13054	61.29	-20.85	61.29	61.29
10	D25F	61	LJ	left	distal	20	15.34	11.72	1.30887	58	-33.69	58	58
10	D25F	61	LJ	left	distal	21	22.77	17.89	1.27278	88.64	0	88.64	88.64
10	D25F	61	LJ	left	distal	22	20.6	17.89	1.15148	88.49	-1.74	88.49	88.49
10	D25F	61	LJ	left	distal	23	24.54	21.85	1.12311	30.53	-60.26	30.53	30.53
10	D25F	61	LJ	left	distal	24	16.3	14.64	1.11339	86.19	2.12	86.19	86.19
10	D25F	61	LJ	left	distal	25	21.8	16.1	1.35404	124.88	45	124.88	55.13
10	D25F	61	LJ	left	distal	26	17.92	11.92	1.50336	86.53	0	86.53	86.53
10	D25F	61	LJ	left	distal	27	26.47	12	2.20583	100.62	18.44	100.62	79.38
10	D25F	61	LJ	left	distal	28	22.28	13.46	1.65527	138.95	49.9	138.95	41.06
10	D25F	61	LJ	left	distal	29	21.35	18.05	1.18283	66.04	-41.35	66.04	66.04
10	D25F	61	LJ	left	distal	30	28.73	15.72	1.82761	88.92	0	88.92	88.92
10	D160F	62	LJ	left	distal	1	10.94	8.79	1.2446	58.67	-33.69	58.67	58.67
10	D160F	62	LJ	left	distal	2	9.59	6.99	1.37196	53.62	-35.54	53.62	53.62
10	D160F	62	LJ	left	distal	3	6.43	5.78	1.11246	55.31	-39.29	55.31	55.31
10	D160F	62	LJ	left	distal	4	10.04	6.73	1.49183	21.37	-64.98	21.37	21.37
10	D160F	62	LJ	left	distal	5	12.09	8.91	1.3569	70.35	-24.23	70.35	70.35
10	D160F	62	LJ	left	distal	6	7.1	4.76	1.4916	76.76	-19.98	76.76	76.76
10	D160F	62	LJ	left	distal	7	8.34	5.75	1.45043	46.98	-45	46.98	46.98
10	D160F	62	LJ	left	distal	8	10.04	6.35	1.5811	58.24	-39.81	58.24	58.24
10	D160F	62	LJ	left	distal	9	10.6	4.47	2.37136	94.4	0	94.4	85.6
10	D160F	62	LJ	left	distal	10	9.92	6.1	1.62623	145.01	53.13	145.01	34.99
10	D160F	62	LJ	left	distal	11	11.09	6.04	1.83609	151.56	47.73	151.56	28.44
10	D160F	62	LJ	left	distal	12	13.92	5.53	2.51718	173.29	72.9	173.29	6.71
10	D160F	62	LJ	left	distal	13	8.73	5.66	1.5424	62.24	-21.04	62.24	62.24
10	D160F	62	LJ	left	distal	14	8.05	5.17	1.55706	135	45	135	45
10	D160F	62	LJ	left	distal	15	11.1	8.37	1.32616	66.25	-29.06	66.25	66.25
10	D160F	62	LJ	left	distal	16	11.82	6.91	1.71056	86.06	0	86.06	86.06
10	D160F	62	LJ	left	distal	17	7.11	6.55	1.0855	59.04	-29.75	59.04	59.04
10	D160F	62	LJ	left	distal	18	9.36	9.36	1	55.62	-34.38	55.62	55.62
10	D160F	62	LJ	left	distal	19	10.41	7.77	1.33977	51.34	-42.88	51.34	51.34
10	D160F	62	LJ	left	distal	20	12.01	7.64	1.57199	23.96	-64.8	23.96	23.96
10	D160F	62	LJ	left	distal	21	10.36	8.01	1.29338	64.44	-23.96	64.44	64.44
10	D160F	62	LJ	left	distal	22	12.66	7.24	1.74862	42.4	-51.84	42.4	42.4
10	D160F	62	LJ	left	distal	23	10.36	7.24	1.43094	131.82	38.16	131.82	48.18
10	D160F	62	LJ	left	distal	24	10.94	8.62	1.26914	131.99	45	131.99	48.01
10	D160F	62	LJ	left	distal	25	9.45	6.04	1.56457	64.54	-19.65	64.54	64.54
10	D160F	62	LJ	left	distal	26	11.79	8.95	1.31732	90	2.6	90	90
10	D160F	62	LJ	left	distal	27	13.63	8.23	1.65614	63.44	-20.23	63.44	63.44
10	D160F	62	LJ	left	distal	28	14.37	9.7	1.48144	118.74	33.02	118.74	61.26
10	D160F	62	LJ	left	distal	29	15.27	7.46	2.04692	115.2	29.36	115.2	64.8
10	D160F	62	LJ	left	distal	30	13.81	10.1	1.36733	47.39	-49.9	47.39	47.39
10	D171F	63	LJ	left	distal	1	8.57	7.19	1.19193	31.43	-47.29	31.43	31.43
10	D171F	63	LJ	left	distal	2	11.09	6.11	1.81506	81.57	-3.81	81.57	81.57
10	D171F	63	LJ	left	distal	3	9.36	7.19	1.30181	55.62	-42.71	55.62	55.62
10	D171F	63	LJ	left	distal	4	12.61	5.71	2.20841	88.15	-4.09	88.15	88.15
10	D171F	63	LJ	left	distal	5	9.36	7.77	1.20463	55.62	-42.88	55.62	55.62
10	D171F	63	LJ	left	distal	6	9.36	4.88	1.91803	92.49	0	92.49	87.51
10	D171F	63	LJ	left	distal	7	12.61	5.28	2.38826	88.15	0	88.15	88.15
10	D171F	63	LJ	left	distal	8	10.98	5.28	2.07955	92.12	0	92.12	87.88
10	D171F	63	LJ	left	distal	9	9.76	5.3	1.84151	87.61	-4.4	87.61	87.61
10	D171F	63	LJ	left	distal	10	11.8	7.33	1.60982	88.03	-3.18	88.03	88.03
10	D171F	63	LJ	left	distal	11	6.77	6.67	1.01499	32.74	-52.43	32.74	32.74
10	D171F	63	LJ	left	distal	12	10.98	6.1	1.8	90	0	90	90
10	D171F	63	LJ	left	distal	13	10.73	6.57	1.63318	155.38	68.2	155.38	24.62
10	D171F	63	LJ	left	distal	14	8.94	6.52	1.37117	90	3.58	90	90
10	D171F	63	LJ	left	distal	15	6.67	4.63	1.4406	37.57	-52.13	37.57	37.57
10	D171F	63	LJ	left	distal	16	7.33	5.53	1.3255	70.56	-17.1	70.56	70.56
10	D171F	63	LJ	left	distal	17	10.04	6.04	1.66225	68.63	-19.65	68.63	68.63
10	D171F	63	LJ	left	distal	18	10.64	6.62	1.60725	83.42	-10.62	83.42	83.42
10	D171F	63	LJ	left	distal	19	9.82	4.54	2.163	65.56	-26.57	65.56	65.56
10	D171F	63	LJ	left	distal	20	15.9	9.35	1.70053	85.6	0	85.6	85.6
10	D171F	63	LJ	left	distal	21	17.9	6.52	2.7454	87.4	-3.58	87.4	87.4
10	D171F	63	LJ	left	distal	22	12.85	7.85	1.63694	145.31	68.75	145.31	34.7
10	D171F	63	LJ	left	distal	23	15.47	9.03	1.71318	86.99	-7.77	86.99	86.99
10	D171F	63	LJ	left	distal	24	17.96	9.43	1.90456	95.19	7.43	95.19	84.81
10	D171F	63	LJ	left	distal	25	12.36	5.42	2.28044	99.46	13	99.46	80.54
10	D171F	63	LJ	left	distal	26	12.76	7.82	1.63171	142.77	62.1	142.77	37.24
10	D171F	63	LJ	left	distal	27	11.82	6.11	1.93453	93.95	3.81	93.95	86.06
10	D171F	63	LJ	left	distal	28	17.06	8.1	2.10617	167.62	72.47	167.62	12.38
10	D171F	63	LJ	left	distal	29	9.45	8.76	1.07877	64.54	-21.8	64.54	64.54
10	D171F	63	LJ	left	distal	30	13.51	10.6	1.27453	83.09	-4.4	83.09	83.09
10	D173F	64	LJ	left	distal	1	11.82	8.92	1.32511	130.82	30.07	130.82	49.19
10	D173F	64	LJ	left	distal	2	12.55	6.81	1.84288	65.1	-17.35	65.1	65.1
10	D173F	64	LJ	left	distal	3	14.37	7.59	1.89328	81.87	-15.52	81.87	81.87
10	D173F	64	LJ	left	distal	4	10.6	7.89	1.34347	32.47	-55.49	32.47	32.47
10	D173F	64	LJ	left	distal	5	19.17	8.1	2.36667	68.88	-17.53	68.88	68.88
10	D173F	64	LJ	left	distal	6	11.85	5.82	2.03608	67.83	-24.78	67.83	67.83
10	D173F	64	LJ	left	distal	7	12.2	7.46	1.63539	60.02	-29.36	60.02	60.02
10	D173F	64	LJ	left	distal	8	15.04	7.02	2.14245	71.08	-10.01	71.08	71.08
10	D173F	64	LJ	left	distal	9	12.34	9.17	1.34569	72.76	-12.8	72.76	72.76
10	D173F	64	LJ	left	distal	10	10.17	6.11	1.66448	92.29	3.81	92.29	87.71
10	D173F	64	LJ	left	distal	11	11.96	6.15	1.94472	80.22	-7.6	80.22	80.22
10	D173F	64	LJ	left	distal	12	13.87	4.47	3.10291	84.96	0	84.96	84.96
10	D173F	64	LJ	left	distal	13	14.2	5.35	2.65421	76.76	-8.75	76.76	76.76
10	D173F	64	LJ	left	distal	14	10.69	4.49	2.38085	81.25	5.19	81.25	81.25
10	D173F	64	LJ	left	distal	15	10.57	6.52	1.62117	90	-3.58	90	90
10	D173F	64	LJ	left	distal	16	11.96	8.46	1.41371	107.82	35.22	107.82	72.18
10	D173F	64	LJ	left	distal	17	14.89	5.3	2.80943	34.99	-57.53	34.99	34.99
10	D173F	64	LJ	left	distal	18	13.33	6.92	1.9263	52.43	-40.24	52.43	52.43
10	D173F	64	LJ	left	distal	19	15.13	8.1	1.8679	96.17	17.53	96.17	83.83
10	D173F	64	LJ	left	distal	20	10.74	6.55	1.63969	29.48	-60.26	29.48	29.48
10	D173F	64	LJ	left	distal	21	17.6	7.73	2.27684	83.37	-3.01	83.37	83.37
10	D173F	64	LJ	left	distal	22	16.33	8.38	1.94869	71.11	-22.83	71.11	71.11
10	D173F	64	LJ	left	distal	23	14	7.1	1.97183	64.18	-23.63	64.18	64.18
10	D173F	64	LJ	left	distal	24	18.22	11.24	1.621	128.66	40.6	128.66	51.34
10	D173F	64	LJ	left	distal	25	20.33	11.24	1.80872	101.54	12.53	101.54	78.47
10	D173F	64	LJ	left	distal	26	19.43	10.45	1.85933	105.78	13.5	105.78	74.22
10	D173F	64	LJ	left	distal	27	10.92	7.47	1.46185	45	-45	45	45
10	D173F	64	LJ	left	distal	28	17.48	8.14	2.14742	91.33	2.86	91.33	88.67
10	D173F	64	LJ	left	distal	29	12.76	9.43	1.35313	80.84	-7.43	80.84	80.84
10	D173F	64	LJ	left	distal	30	12.62	9.66	1.30642	165.07	67.75	165.07	14.93
10	D276F	65	LJ	left	distal	1	9.03	6.91	1.3068	54.16	-28.07	54.16	54.16
10	D276F	65	LJ	left	distal	2	6.1	4.96	1.22984	143.13	55.01	143.13	36.87
10	D276F	65	LJ	left	distal	3	10.57	6.2	1.70484	157.38	58.39	157.38	22.62
10	D276F	65	LJ	left	distal	4	20.12	13.8	1.45797	135	45	135	45
10	D276F	65	LJ	left	distal	5	11.18	7.64	1.46335	109.09	25.2	109.09	70.91
10	D276F	65	LJ	left	distal	6	8.64	6.9	1.25217	138.81	45	138.81	41.19
10	D276F	65	LJ	left	distal	7	14.55	5.75	2.53043	144.09	45	144.09	35.91
10	D276F	65	LJ	left	distal	8	9.52	5.28	1.80303	160.02	67.38	160.02	19.98
10	D276F	65	LJ	left	distal	9	12.41	9.48	1.30907	148.39	59.04	148.39	31.61
10	D276F	65	LJ	left	distal	10	7.33	5.45	1.34495	109.44	26.57	109.44	70.56
10	D276F	65	LJ	left	distal	11	13.27	6.32	2.09968	49.97	-45	49.97	49.97
10	D276F	65	LJ	left	distal	12	15.53	12.76	1.21708	83.99	-9.16	83.99	83.99
10	D276F	65	LJ	left	distal	13	9.77	7.24	1.34945	45	-38.16	45	45
10	D276F	65	LJ	left	distal	14	8.57	6.55	1.3084	58.57	-29.75	58.57	58.57
10	D276F	65	LJ	left	distal	15	9.92	7.19	1.37969	34.99	-47.29	34.99	34.99
10	D276F	65	LJ	left	distal	16	11.06	6.32	1.75	143.97	45	143.97	36.03
10	D276F	65	LJ	left	distal	17	11.56	5.42	2.13284	100.13	13	100.13	79.88
10	D276F	65	LJ	left	distal	18	13.84	9.76	1.41803	93.37	2.39	93.37	86.63
10	D276F	65	LJ	left	distal	19	9.83	6.77	1.45199	60.26	-32.74	60.26	60.26
10	D276F	65	LJ	left	distal	20	13.53	9.59	1.41084	32.74	-53.62	32.74	32.74
10	D276F	65	LJ	left	distal	21	10.94	8.57	1.27655	58.67	-31.43	58.67	58.67
10	D276F	65	LJ	left	distal	22	11.39	11.06	1.02984	34.82	-53.97	34.82	34.82
10	D276F	65	LJ	left	distal	23	8.95	8.79	1.0182	39.47	-56.31	39.47	39.47
10	D276F	65	LJ	left	distal	24	14.3	9.97	1.4343	104.83	11.77	104.83	75.17
10	D276F	65	LJ	left	distal	25	11.45	6.11	1.87398	96.12	3.81	96.12	83.88
10	D276F	65	LJ	left	distal	26	12.3	9.83	1.25127	82.41	-7.13	82.41	82.41
10	D276F	65	LJ	left	distal	27	10.19	8.13	1.25338	85.43	0	85.43	85.43
10	D276F	65	LJ	left	distal	28	8.91	7.47	1.19277	136.85	45	136.85	43.15
10	D276F	65	LJ	left	distal	29	7.47	5.65	1.32212	157.62	59.74	157.62	22.38
10	D276F	65	LJ	left	distal	30	13.9	6.1	2.27869	142.13	53.13	142.13	37.88
10	D288F	66	LJ	left	distal	1	26.93	18.72	1.43857	118.89	27.12	118.89	61.11
10	D288F	66	LJ	left	distal	2	5.53	8.01	0.690387	53.97	66.04	53.97	53.97
10	D288F	66	LJ	left	distal	3	13.51	11.04	1.22373	96.91	6.34	96.91	83.09
10	D288F	66	LJ	left	distal	4	10.17	8.95	1.13631	92.29	2.6	92.29	87.71
10	D288F	66	LJ	left	distal	5	8.55	7.72	1.10751	87.27	0	87.27	87.27
10	D288F	66	LJ	left	distal	6	15.11	5.78	2.61419	156.19	50.71	156.19	23.81
10	D288F	66	LJ	left	distal	7	10.04	6.99	1.43634	148.24	54.46	148.24	31.76
10	D288F	66	LJ	left	distal	8	8.23	7.82	1.05243	57.1	-27.9	57.1	57.1
10	D288F	66	LJ	left	distal	9	12.09	8.95	1.35084	42.27	-39.47	42.27	42.27
10	D288F	66	LJ	left	distal	10	12.41	6.67	1.86057	148.39	52.43	148.39	31.61
10	D288F	66	LJ	left	distal	11	12.19	6.77	1.80059	126.87	32.74	126.87	53.13
10	D288F	66	LJ	left	distal	12	13.42	7.33	1.83083	144.87	56.31	144.87	35.13
10	D288F	66	LJ	left	distal	13	13.23	8.1	1.63333	10.62	-72.47	10.62	10.62
10	D288F	66	LJ	left	distal	14	13.75	10.26	1.34016	55.84	-33.69	55.84	55.84
10	D288F	66	LJ	left	distal	15	11.45	7.46	1.53485	62.53	-29.36	62.53	62.53
10	D288F	66	LJ	left	distal	16	12	7.27	1.65062	151.7	63.44	151.7	28.3
10	D288F	66	LJ	left	distal	17	12.07	6.77	1.78287	147.38	57.27	147.38	32.62
10	D288F	66	LJ	left	distal	18	12.36	10.42	1.18618	117.41	20.56	117.41	62.59
10	D288F	66	LJ	left	distal	19	10.41	9.49	1.09694	141.34	46.74	141.34	38.66
10	D288F	66	LJ	left	distal	20	14.37	7.5	1.916	135	49.4	135	45
10	D288F	66	LJ	left	distal	21	14.66	8.05	1.82112	136.12	45	136.12	43.88
10	D288F	66	LJ	left	distal	22	13.82	8.23	1.67922	61.93	-20.23	61.93	61.93
10	D288F	66	LJ	left	distal	23	15	9.84	1.52439	32.83	-51.71	32.83	32.83
10	D288F	66	LJ	left	distal	24	13.87	6.91	2.00724	95.04	0	95.04	84.96
10	D288F	66	LJ	left	distal	25	10.17	7.73	1.31565	92.29	3.01	92.29	87.71
10	D288F	66	LJ	left	distal	26	16.11	6.57	2.45205	100.18	21.8	100.18	79.82
10	D288F	66	LJ	left	distal	27	13.51	8.88	1.5214	164.29	74.06	164.29	15.71
10	D288F	66	LJ	left	distal	28	13.19	6.43	2.05132	123.69	34.7	123.69	56.31
10	D288F	66	LJ	left	distal	29	11.27	4.63	2.43413	25.64	-74.75	25.64	25.64
10	D288F	66	LJ	left	distal	30	9.27	8.29	1.11821	74.75	-11.31	74.75	74.75
10	D273F	67	LJ	left	distal	1	18.98	12.47	1.52205	88.36	0	88.36	88.36
10	D273F	67	LJ	left	distal	2	13.02	7.05	1.84681	87.61	0	87.61	87.61
10	D273F	67	LJ	left	distal	3	14.46	9.96	1.45181	103	22.38	103	77.01
10	D273F	67	LJ	left	distal	4	15.75	13.12	1.20046	49.19	-38.29	49.19	49.19
10	D273F	67	LJ	left	distal	5	12.76	9.89	1.29019	77.74	-9.46	77.74	77.74
10	D273F	67	LJ	left	distal	6	16.52	16.26	1.01599	41.01	-53.13	41.01	41.01
10	D273F	67	LJ	left	distal	7	20.75	18.02	1.1515	139.24	43.78	139.24	40.76
10	D273F	67	LJ	left	distal	8	15.41	13.88	1.11023	140.71	38.66	140.71	39.29
10	D273F	67	LJ	left	distal	9	16.17	11.05	1.46335	76.43	-11.31	76.43	76.43
10	D273F	67	LJ	left	distal	10	24.4	10.84	2.25092	91.27	0	91.27	88.73
10	D273F	67	LJ	left	distal	11	17.34	13.02	1.3318	90	-2.39	90	90
10	D273F	67	LJ	left	distal	12	18.22	9.65	1.88808	120.38	38.16	120.38	59.62
10	D273F	67	LJ	left	distal	13	19.58	13.55	1.44502	85.24	0	85.24	85.24
10	D273F	67	LJ	left	distal	14	14.35	9.96	1.44076	10.89	-67.62	10.89	10.89
10	D273F	67	LJ	left	distal	15	17.28	12.64	1.36709	138.81	59.04	138.81	41.19
10	D273F	67	LJ	left	distal	16	11.72	7.7	1.52208	33.69	-50.71	33.69	33.69
10	D273F	67	LJ	left	distal	17	14.59	13.12	1.11204	148.67	51.71	148.67	31.33
10	D273F	67	LJ	left	distal	18	15.72	11.5	1.36696	43.6	-45	43.6	43.6
10	D273F	67	LJ	left	distal	19	14.64	10.35	1.41449	128.99	47.12	128.99	51.01
10	D273F	67	LJ	left	distal	20	18.04	12.64	1.42722	32.74	-59.04	32.74	32.74
10	D273F	67	LJ	left	distal	21	16.8	14.67	1.14519	90	4.24	90	90
10	D273F	67	LJ	left	distal	22	29.71	24.07	1.23432	38.33	-54.16	38.33	38.33
10	D273F	67	LJ	left	distal	23	24.39	16.26	1.5	90	0	90	90
10	D273F	67	LJ	left	distal	24	22.76	10.85	2.0977	90	2.86	90	90
10	D273F	67	LJ	left	distal	25	23.85	10.3	2.31553	90	0	90	90
10	D273F	67	LJ	left	distal	26	24.93	15.73	1.58487	90	1.98	90	90
10	D273F	67	LJ	left	distal	27	15.94	16.11	0.989448	107.82	19.65	107.82	72.18
10	D273F	67	LJ	left	distal	28	22.28	16.97	1.31291	108.44	26.57	108.44	71.57
10	D273F	67	LJ	left	distal	29	21.58	16.7	1.29222	118.5	35.75	118.5	61.5
10	D273F	67	LJ	left	distal	30	15.12	11.67	1.29563	104.53	21.8	104.53	75.47
10	C64F	47	LJ	right	proximal	1	24.61	12.76	1.92868	67.67	-22.48	67.67	67.67
10	C64F	47	LJ	right	proximal	2	16.91	14.92	1.13338	152.82	60.64	152.82	27.18
10	C64F	47	LJ	right	proximal	3	17.4	13.09	1.32926	142.6	53.84	142.6	37.41
10	C64F	47	LJ	right	proximal	4	13.71	9.13	1.50164	78.02	-20.85	78.02	78.02
10	C64F	47	LJ	right	proximal	5	21.36	13.75	1.55345	68.81	-18.97	68.81	68.81
10	C64F	47	LJ	right	proximal	6	18.13	10.06	1.80219	42.27	-43.36	42.27	42.27
10	C64F	47	LJ	right	proximal	7	16.79	8.17	2.05508	83.05	-5.71	83.05	83.05
10	C64F	47	LJ	right	proximal	8	29.65	19.39	1.52914	56.75	-33.02	56.75	56.75
10	C64F	47	LJ	right	proximal	9	30.34	15.62	1.94238	54.82	-38.66	54.82	54.82
10	C64F	47	LJ	right	proximal	10	22.93	9.77	2.34698	37.07	-45	37.07	37.07
10	C64F	47	LJ	right	proximal	11	25.05	9.77	2.56397	48.29	-45	48.29	48.29
10	C64F	47	LJ	right	proximal	12	18.74	9.27	2.02157	49.4	-52.13	49.4	49.4
10	C64F	47	LJ	right	proximal	13	26.18	13.66	1.91654	53.84	-36.53	53.84	53.84
10	C64F	47	LJ	right	proximal	14	25.87	11.79	2.19423	43.73	-43.6	43.73	43.73
10	C64F	47	LJ	right	proximal	15	21.91	10.36	2.11486	49.51	-41.82	49.51	49.51
10	C64F	47	LJ	right	proximal	16	14.96	8.62	1.7355	47.2	-45	47.2	47.2
10	C64F	47	LJ	right	proximal	17	22.66	14.11	1.60595	57.45	-48.5	57.45	57.45
10	C64F	47	LJ	right	proximal	18	19.43	9.45	2.05608	37.35	-64.54	37.35	37.35
10	C64F	47	LJ	right	proximal	19	23.17	11.51	2.01303	37.88	-47.86	37.88	37.88
10	C64F	47	LJ	right	proximal	20	18.54	15.26	1.21494	52.13	-41.76	52.13	52.13
10	C64F	47	LJ	right	proximal	21	26.45	13.01	2.03305	43.76	-51.34	43.76	43.76
10	C64F	47	LJ	right	proximal	22	24.47	14.38	1.70167	41.63	-42.71	41.63	41.63
10	C64F	47	LJ	right	proximal	23	16.86	9	1.87333	105.38	18.44	105.38	74.62
10	C64F	47	LJ	right	proximal	24	20.32	13.33	1.52438	36.87	-52.43	36.87	36.87
10	C64F	47	LJ	right	proximal	25	13.82	9.52	1.45168	118.07	19.98	118.07	61.93
10	C64F	47	LJ	right	proximal	26	14.32	6.92	2.06936	124.59	40.24	124.59	55.41
10	C64F	47	LJ	right	proximal	27	20.91	10.73	1.94874	153.44	52.7	153.44	26.57
10	C64F	47	LJ	right	proximal	28	27.4	20.46	1.3392	20.85	-69.04	20.85	20.85
10	C64F	47	LJ	right	proximal	29	24.13	12.63	1.91053	57.38	-33.18	57.38	57.38
10	C64F	47	LJ	right	proximal	30	25.94	13.87	1.87022	57.8	-31.83	57.8	57.8
10	C68F	49	LJ	right	proximal	1	9.03	10.29	0.877551	7.77	9.09	7.77	7.77
10	C68F	49	LJ	right	proximal	2	15.87	11.5	1.38	103.33	8.13	103.33	76.68
10	C68F	49	LJ	right	proximal	3	24.96	13.63	1.83125	77.78	-10.31	77.78	77.78
10	C68F	49	LJ	right	proximal	4	17.86	11.09	1.61046	78.18	-8.43	78.18	78.18
10	C68F	49	LJ	right	proximal	5	22.54	14.64	1.53962	97.25	1.59	97.25	82.75
10	C68F	49	LJ	right	proximal	6	18.51	12.2	1.51721	70.77	-29.98	70.77	70.77
10	C68F	49	LJ	right	proximal	7	20.61	11.84	1.74071	112.01	15.95	112.01	67.99
10	C68F	49	LJ	right	proximal	8	16.94	11.06	1.53165	59.74	-36.03	59.74	59.74
10	C68F	49	LJ	right	proximal	9	22.8	8.17	2.7907	93.07	5.71	93.07	86.93
10	C68F	49	LJ	right	proximal	10	22.37	7.36	3.0394	92.08	6.34	92.08	87.92
10	C68F	49	LJ	right	proximal	11	28.45	10.57	2.69158	90	0	90	90
10	C68F	49	LJ	right	proximal	12	16.46	14.37	1.14544	69.78	-25.12	69.78	69.78
10	C68F	49	LJ	right	proximal	13	19.52	8.94	2.18345	91.19	0	91.19	88.81
10	C68F	49	LJ	right	proximal	14	19.73	6.67	2.95802	57.62	-37.57	57.62	57.62
10	C68F	49	LJ	right	proximal	15	17.72	13.27	1.33534	53.39	-49.97	53.39	53.39
10	C68F	49	LJ	right	proximal	16	18.11	10.17	1.78073	80.96	-2.29	80.96	80.96
10	C68F	49	LJ	right	proximal	17	15.64	11.39	1.37313	81.03	-2.05	81.03	81.03
10	C68F	49	LJ	right	proximal	18	18.42	11.85	1.55443	157.96	59.04	157.96	22.04
10	C68F	49	LJ	right	proximal	19	18.36	9.36	1.96154	152.3	55.62	152.3	27.7
10	C68F	49	LJ	right	proximal	20	18.74	9.64	1.94398	155.66	62.35	155.66	24.34
10	C68F	49	LJ	right	proximal	21	17.37	11.85	1.46582	32.57	-59.04	32.57	32.57
10	C68F	49	LJ	right	proximal	22	22.12	12.66	1.74724	-36.03	47.6	143.97	36.03
10	C68F	49	LJ	right	proximal	23	20.08	8.38	2.39618	68.63	-22.83	68.63	68.63
10	C68F	49	LJ	right	proximal	24	18.11	6.92	2.61705	134.09	49.76	134.09	45.91
10	C68F	49	LJ	right	proximal	25	19.53	10.67	1.83037	77.99	-17.75	77.99	77.99
10	C68F	49	LJ	right	proximal	26	27.31	15.98	1.70901	94.27	7.31	94.27	85.73
10	C68F	49	LJ	right	proximal	27	23.91	10.1	2.36733	54.69	-40.1	54.69	54.69
10	C68F	49	LJ	right	proximal	28	24.73	21.67	1.14121	62.59	-23.2	62.59	62.59
10	C68F	49	LJ	right	proximal	29	21.2	10.73	1.97577	147.53	65.38	147.53	32.47
10	C68F	49	LJ	right	proximal	30	31.62	24.21	1.30607	133.96	49.09	133.96	46.04
10	C58F	50	LJ	right	proximal	1	33.02	12.22	2.70213	85.76	-3.81	85.76	85.76
10	C58F	50	LJ	right	proximal	2	19.98	12.22	1.63502	94.67	3.81	94.67	85.33
10	C58F	50	LJ	right	proximal	3	29.85	9.03	3.30565	83.75	-7.77	83.75	83.75
10	C58F	50	LJ	right	proximal	4	21.34	10.73	1.98882	107.75	24.62	107.75	72.26
10	C58F	50	LJ	right	proximal	5	21.33	8.95	2.38324	97.67	2.6	97.67	82.33
10	C58F	50	LJ	right	proximal	6	23.75	13.63	1.74248	96.88	10.31	96.88	83.12
10	C58F	50	LJ	right	proximal	7	24.96	13.41	1.8613	96.55	0	96.55	83.45
10	C58F	50	LJ	right	proximal	8	22.8	7.33	3.1105	93.07	3.18	93.07	86.93
10	C58F	50	LJ	right	proximal	9	19.41	10.04	1.93327	109.57	21.37	109.57	70.43
10	C58F	50	LJ	right	proximal	10	17.55	9.79	1.79265	137.82	48.37	137.82	42.18
10	C58F	50	LJ	right	proximal	11	23.03	14.66	1.57094	69.33	-19.44	69.33	69.33
10	C58F	50	LJ	right	proximal	12	29.9	19.45	1.53728	78.23	-10.84	78.23	78.23
10	C58F	50	LJ	right	proximal	13	17.46	9.45	1.84762	62.24	-25.46	62.24	62.24
10	C58F	50	LJ	right	proximal	14	20.75	8.17	2.53978	87.75	-5.71	87.75	87.75
10	C58F	50	LJ	right	proximal	15	21.91	11.85	1.84895	139.51	59.04	139.51	40.49
10	C58F	50	LJ	right	proximal	16	25.21	12.76	1.97571	52.21	-30.65	52.21	52.21
10	C58F	50	LJ	right	proximal	17	24.8	15.04	1.64894	90.94	0	90.94	89.06
10	C58F	50	LJ	right	proximal	18	23.98	14.23	1.68517	90	1.64	90	90
10	C58F	50	LJ	right	proximal	19	22.39	9.83	2.27772	60.64	-29.75	60.64	60.64
10	C58F	50	LJ	right	proximal	20	31.5	16.08	1.95896	70.4	-16.14	70.4	70.4
10	C58F	50	LJ	right	proximal	21	17.59	9.13	1.92662	123.69	32.28	123.69	56.31
10	C58F	50	LJ	right	proximal	22	22	11.85	1.85654	64.86	-22.17	64.86	64.86
10	C58F	50	LJ	right	proximal	23	24.47	14.95	1.63679	41.63	-45	41.63	41.63
10	C58F	50	LJ	right	proximal	24	24.4	9.13	2.67251	60.02	-20.85	60.02	60.02
10	C58F	50	LJ	right	proximal	25	22.42	10.73	2.08947	67.62	-24.62	67.62	67.62
10	C58F	50	LJ	right	proximal	26	25.03	13.66	1.83236	147.6	67.25	147.6	32.4
10	C58F	50	LJ	right	proximal	27	19.62	13.42	1.462	39.96	-54.87	39.96	39.96
10	C58F	50	LJ	right	proximal	28	18.49	9.49	1.94837	56.66	-46.74	56.66	56.66
10	C58F	50	LJ	right	proximal	29	18.54	11.96	1.55017	52.13	-35.31	52.13	52.13
10	C58F	50	LJ	right	proximal	30	17.48	9.36	1.86752	90	2.49	90	90
10	C54F	51	LJ	right	proximal	1	25.07	17.46	1.43585	160.1	77.91	160.1	19.9
10	C54F	51	LJ	right	proximal	2	21.65	12.29	1.76159	129.67	34.22	129.67	50.33
10	C54F	51	LJ	right	proximal	3	18.13	11.64	1.55756	109.65	24.78	109.65	70.35
10	C54F	51	LJ	right	proximal	4	22.39	11.16	2.00627	176.88	79.51	176.88	3.12
10	C54F	51	LJ	right	proximal	5	20.55	11.72	1.75341	24.54	-56.31	24.54	24.54
10	C54F	51	LJ	right	proximal	6	16	12.63	1.26683	27.22	-56.82	27.22	27.22
10	C54F	51	LJ	right	proximal	7	14.28	9.35	1.52727	85.1	0	85.1	85.1
10	C54F	51	LJ	right	proximal	8	18.74	8.54	2.19438	86.27	0	86.27	86.27
10	C54F	51	LJ	right	proximal	9	30.99	7.77	3.98842	94.51	6.01	94.51	85.49
10	C54F	51	LJ	right	proximal	10	31.8	18.77	1.69419	85.6	-4.97	85.6	85.6
10	C54F	51	LJ	right	proximal	11	34.92	10.85	3.21843	102.1	13	102.1	77.91
10	C54F	51	LJ	right	proximal	12	25.81	11.72	2.20222	116.16	33.69	116.16	63.84
10	C54F	51	LJ	right	proximal	13	35.09	13.24	2.6503	108.23	17.88	108.23	71.78
10	C54F	51	LJ	right	proximal	14	31.26	15.18	2.05929	110.56	20.38	110.56	69.44
10	C54F	51	LJ	right	proximal	15	26.37	14.91	1.76861	114.59	25.87	114.59	65.41
10	C54F	51	LJ	right	proximal	16	26.77	14.95	1.79064	131.92	45	131.92	48.08
10	C54F	51	LJ	right	proximal	17	26.98	13.57	1.98821	83.95	-8.62	83.95	83.95
10	C54F	51	LJ	right	proximal	18	30.53	19.92	1.53263	93.05	0	93.05	86.95
10	C54F	51	LJ	right	proximal	19	24.42	10.57	2.31031	87.14	0	87.14	87.14
10	C54F	51	LJ	right	proximal	20	21.23	15.98	1.32854	95.49	7.31	95.49	84.51
10	C54F	51	LJ	right	proximal	21	21.46	8.73	2.45819	65.38	-27.76	65.38	65.38
10	C54F	51	LJ	right	proximal	22	19.11	8.95	2.1352	51.91	-39.47	51.91	51.91
10	C54F	51	LJ	right	proximal	23	19.36	11.55	1.67619	50.96	-50.71	50.96	50.96
10	C54F	51	LJ	right	proximal	24	30.24	23.37	1.29397	53.75	-40.06	53.75	53.75
10	C54F	51	LJ	right	proximal	25	21.14	13.82	1.52967	91.1	0	91.1	88.9
10	C54F	51	LJ	right	proximal	26	22.5	18	1.25	73.2	-6.48	73.2	73.2
10	C54F	51	LJ	right	proximal	27	18.2	9.64	1.88797	113.7	27.65	113.7	66.3
10	C54F	51	LJ	right	proximal	28	22.58	8.38	2.69451	103.54	22.83	103.54	76.46
10	C54F	51	LJ	right	proximal	29	29.28	17.48	1.67506	91.59	0	91.59	88.41
10	C54F	51	LJ	right	proximal	30	24.83	15.47	1.60504	87.18	-3.01	87.18	87.18
10	C53F	52	LJ	right	proximal	1	19.82	11.7	1.69402	64.49	-20.32	64.49	64.49
10	C53F	52	LJ	right	proximal	2	16.76	10.69	1.56782	75.96	-8.75	75.96	75.96
10	C53F	52	LJ	right	proximal	3	21.98	11.85	1.85485	93.18	5.91	93.18	86.82
10	C53F	52	LJ	right	proximal	4	18.98	9.84	1.92886	136.74	51.71	136.74	43.26
10	C53F	52	LJ	right	proximal	5	30.3	16.58	1.8275	83.07	-11.31	83.07	83.07
10	C53F	52	LJ	right	proximal	6	22.12	16.58	1.33414	72.9	-11.31	72.9	72.9
10	C53F	52	LJ	right	proximal	7	20.02	12.66	1.58136	84.17	-5.53	84.17	84.17
10	C53F	52	LJ	right	proximal	8	19.14	8.57	2.23337	86.35	-5.44	86.35	86.35
10	C53F	52	LJ	right	proximal	9	21.34	9.09	2.34763	72.26	-26.57	72.26	72.26
10	C53F	52	LJ	right	proximal	10	21.23	12.61	1.68358	84.51	-1.85	84.51	84.51
10	C53F	52	LJ	right	proximal	11	21.46	15.85	1.35394	142.7	67.38	142.7	37.3
10	C53F	52	LJ	right	proximal	12	19.55	13.09	1.49351	135	53.84	135	45
10	C53F	52	LJ	right	proximal	13	18.18	14.73	1.23422	153.44	65.56	153.44	26.57
10	C53F	52	LJ	right	proximal	14	18.62	10.36	1.7973	36.12	-41.82	36.12	36.12
10	C53F	52	LJ	right	proximal	15	22	11.16	1.97133	78.28	-10.49	78.28	78.28
10	C53F	52	LJ	right	proximal	16	18.57	9.66	1.92236	113.2	22.25	113.2	66.8
10	C53F	52	LJ	right	proximal	17	21.15	13.01	1.62567	92.2	0	92.2	87.8
10	C53F	52	LJ	right	proximal	18	27.31	17.12	1.59521	85.73	-4.09	85.73	85.73
10	C53F	52	LJ	right	proximal	19	23	16.41	1.40158	46.43	-48.01	46.43	46.43
10	C53F	52	LJ	right	proximal	20	19.43	12.13	1.60181	142.65	50.44	142.65	37.35
10	C53F	52	LJ	right	proximal	21	22.91	12.91	1.77459	64.8	-28.18	64.8	64.8
10	C53F	52	LJ	right	proximal	22	21.3	11.32	1.88163	66.37	-21.04	66.37	66.37
10	C53F	52	LJ	right	proximal	23	18.27	11.04	1.65489	69.15	-6.34	69.15	69.15
10	C53F	52	LJ	right	proximal	24	24.73	10.64	2.32425	80.54	-6.58	80.54	80.54
10	C53F	52	LJ	right	proximal	25	15.31	10.98	1.39435	79.29	-2.12	79.29	79.29
10	C53F	52	LJ	right	proximal	26	20.46	10.82	1.89094	130.97	34.29	130.97	49.03
10	C53F	52	LJ	right	proximal	27	18.83	13.42	1.40313	57.34	-35.13	57.34	57.34
10	C53F	52	LJ	right	proximal	28	22.8	15.56	1.4653	68.01	-33.28	68.01	68.01
10	C53F	52	LJ	right	proximal	29	20.91	13.32	1.56982	63.44	-31.26	63.44	63.44
10	C53F	52	LJ	right	proximal	30	21.33	15.09	1.41352	120.96	27.26	120.96	59.04
10	C97F	53	LJ	right	proximal	1	24.51	16.26	1.50738	84.29	0	84.29	84.29
10	C97F	53	LJ	right	proximal	2	32.4	11.73	2.76215	70.2	-14.04	70.2	70.2
10	C97F	53	LJ	right	proximal	3	30.62	15.09	2.02916	84.67	-4.64	84.67	84.67
10	C97F	53	LJ	right	proximal	4	22.32	11.73	1.90281	100.49	14.04	100.49	79.51
10	C97F	53	LJ	right	proximal	5	20.05	13.41	1.49515	72.3	-14.04	72.3	72.3
10	C97F	53	LJ	right	proximal	6	21.89	14.54	1.5055	68.2	-26.57	68.2	68.2
10	C97F	53	LJ	right	proximal	7	27.83	11.82	2.35448	96.71	3.95	96.71	83.29
10	C97F	53	LJ	right	proximal	8	29.31	14.2	2.06408	109.44	23.63	109.44	70.56
10	C97F	53	LJ	right	proximal	9	23.75	16.51	1.43852	83.12	-9.93	83.12	83.12
10	C97F	53	LJ	right	proximal	10	24.46	19.04	1.28466	68.55	-16.11	68.55	68.55
10	C97F	53	LJ	right	proximal	11	22.6	16.14	1.40025	37.69	-49.09	37.69	37.69
10	C97F	53	LJ	right	proximal	12	22.6	11.85	1.90717	142.31	59.04	142.31	37.69
10	C97F	53	LJ	right	proximal	13	25.21	14.32	1.76047	89.08	-6.52	89.08	89.08
10	C97F	53	LJ	right	proximal	14	17.86	12.52	1.42652	48.69	-35.75	48.69	48.69
10	C97F	53	LJ	right	proximal	15	19.96	11.8	1.69153	86.5	-1.98	86.5	86.5
10	C97F	53	LJ	right	proximal	16	23.35	17.59	1.32746	58.52	-33.69	58.52	58.52
10	C97F	53	LJ	right	proximal	17	23.92	15.64	1.52941	80.22	-8.97	80.22	80.22
10	C97F	53	LJ	right	proximal	18	30.69	17.1	1.79474	168.54	72	168.54	11.46
10	C97F	53	LJ	right	proximal	19	23.7	17.1	1.38596	149.04	61.61	149.04	30.96
10	C97F	53	LJ	right	proximal	20	23.98	15.85	1.51293	90	0	90	90
10	C97F	53	LJ	right	proximal	21	23.3	13.17	1.76917	96.01	8.88	96.01	83.99
10	C97F	53	LJ	right	proximal	22	17.55	10.24	1.71387	84.69	-6.84	84.69	84.69
10	C97F	53	LJ	right	proximal	23	17.55	11.16	1.57258	13.39	-56.89	13.39	13.39
10	C97F	53	LJ	right	proximal	24	16.69	9.28	1.79849	145.92	61.19	145.92	34.08
10	C97F	53	LJ	right	proximal	25	18.44	7.77	2.37323	104.04	6.01	104.04	75.96
10	C97F	53	LJ	right	proximal	26	17.93	11.96	1.49916	86.1	-9.78	86.1	86.1
10	C97F	53	LJ	right	proximal	27	19.46	11.45	1.69956	118.71	27.47	118.71	61.29
10	C97F	53	LJ	right	proximal	28	15.85	10.74	1.47579	157.38	60.52	157.38	22.62
10	C97F	53	LJ	right	proximal	29	23	12.7	1.81102	133.57	50.19	133.57	46.43
10	C97F	53	LJ	right	proximal	30	15.83	10.41	1.52065	48.12	-38.66	48.12	48.12
10	D204F	54	LJ	right	proximal	1	28.11	13.71	2.05033	70.87	-18.44	70.87	70.87
10	D204F	54	LJ	right	proximal	2	20.93	15.12	1.38426	68.75	-14.53	68.75	68.75
10	D204F	54	LJ	right	proximal	3	19.88	7.61	2.61235	72.55	-4.09	72.55	72.55
10	D204F	54	LJ	right	proximal	4	16.51	4.37	3.77803	66.8	-7.13	66.8	66.8
10	D204F	54	LJ	right	proximal	5	16.09	9.32	1.72639	32.62	-54.46	32.62	32.62
10	D204F	54	LJ	right	proximal	6	14.07	12.64	1.11313	105.64	30.96	105.64	74.36
10	D204F	54	LJ	right	proximal	7	13.82	8.48	1.62972	115.56	26.57	115.56	64.44
10	D204F	54	LJ	right	proximal	8	16.11	11.84	1.36064	160.35	74.06	160.35	19.65
10	D204F	54	LJ	right	proximal	9	17.89	13.55	1.3203	90	0	90	90
10	D204F	54	LJ	right	proximal	10	14.31	11.5	1.24435	52.7	-45	52.7	52.7
10	D204F	54	LJ	right	proximal	11	14.09	9.77	1.44217	112.62	19.44	112.62	67.38
10	D204F	54	LJ	right	proximal	12	17.89	11.38	1.57206	88.26	0	88.26	88.26
10	D204F	54	LJ	right	proximal	13	17.89	10.31	1.73521	90	-3.01	90	90
10	D204F	54	LJ	right	proximal	14	18.21	12.18	1.49507	143.47	57.72	143.47	36.53
10	D204F	54	LJ	right	proximal	15	24.58	12.93	1.90101	41.42	-56.98	41.42	41.42
10	D204F	54	LJ	right	proximal	16	19.16	16.11	1.18932	135	47.73	135	45
10	D204F	54	LJ	right	proximal	17	25.82	16.88	1.52962	129.04	47.6	129.04	50.96
10	D204F	54	LJ	right	proximal	18	24.17	14.74	1.63976	42.27	-53.97	42.27	42.27
10	D204F	54	LJ	right	proximal	19	19.03	10.13	1.87858	70.02	-15.52	70.02	70.02
[truncated: 6,881 more rows]

## Sheet: cell summary statistics
cartilage & region			proximal_lower_jaw									middle_lower_jaw									distal_lower_jaw									proximal_ceratohyal									distal_ceratohyal										lower_jaw_all
section_thickness	Specimen	stage	mean_max_cell_dimension_um_	stdev	sterr	mean_max/min_cell_dimension	stdev	sterr	mean_angle_cell_long_axis	stdev	sterr	mean_max_cell_dimension_um_	stdev	sterr	mean_max/min_cell_dimension	stdev	sterr	mean_angle_cell_long_axis	stdev	sterr	mean_max_cell_dimension_um_	stdev	sterr	mean_max/min_cell_dimension	stdev	sterr	mean_angle_cell_long_axis	stdev	sterr	mean_max_cell_dimension_um_	stdev	sterr	mean_max/min_cell_dimension	stdev	sterr	mean_angle_cell_long_axis	stdev	sterr	mean_max_cell_dimension_um_	stdev	sterr	mean_max/min_cell_dimension	stdev	sterr	mean_angle_cell_long_axis	stdev	sterr	stage	mean_max_cell_dimension_um_
10	C64F	47	22.0109	4.48399	0.57888	1.90521	0.370631	0.0478483	57.394	16.2397	2.09653	23.0467	4.9579	0.640063	2.08608	0.454963	0.0587354	75.125	13.1802	1.70155	29.6838	6.45799	0.833724	1.92506	0.634681	0.0819369	77.3631	12.5349	1.61824	43.3225	7.07401	0.913251	1.88901	0.663378	0.0856417	56.5927	16.4485	2.1235	41.251	10.1556	1.31108	1.79821	0.485239	0.0626441	74.567	13.4642	1.73822	47	24.9138
10	C68F	49	20.0211	4.06079	0.524246	1.60364	1.26989	0.163942	61.1522	22.7948	2.94279	24.6836	6.69282	0.864039	1.78357	0.391188	0.0505021	66.7612	18.426	2.37878	28.3571	7.35853	0.949982	1.83742	0.514718	0.0664498	70.0844	16.4089	2.11838	46.8465	9.34196	1.20604	1.84489	0.464252	0.0599347	72.0826	14.2024	1.83352	44.1779	7.98255	1.03054	1.96814	0.486578	0.062817	78.0612	9.48274	1.22422	49	24.3539
10	C58F	50	23.6227	4.87112	0.628859	1.80311	0.563276	0.0727186	69.414	14.5771	1.8819	26.0035	6.7644	0.87328	2.09641	0.552001	0.071263	74.0805	14.0981	1.82006	33.254	8.42538	1.08771	1.94953	0.641114	0.0827675	75.5774	10.1682	1.31271	41.3182	8.72173	1.12597	1.71386	0.420112	0.0542362	60.1474	13.0393	1.68337	44.9964	7.71741	0.996314	2.04696	0.391631	0.0505594	74.4639	11.3859	1.46992	50	27.6268
10	C54F	51	24.5165	5.34353	0.689847	1.74039	0.622533	0.0803686	65.5636	19.4132	2.50623	24.0883	4.25505	0.549324	1.99943	0.530923	0.0685419	72.2462	12.5673	1.62243	29.4923	4.55713	0.588323	1.65689	0.435511	0.0562242	69.774	15.7966	2.03933	45.4182	8.94899	1.15531	1.7367	0.466743	0.0602562	54.4771	12.842	1.6579	43.1737	7.37071	0.951554	1.85678	0.459115	0.0592714	69.2017	23.3677	3.01676	51	26.0324
10	C53F	52	21.4493	3.12617	0.403586	1.63752	0.528168	0.0681863	69.2576	16.1268	2.08196	27.2871	4.63887	0.598875	2.16825	0.502796	0.0649107	78.2503	10.1474	1.31002	34.019	5.86858	0.75763	1.85757	0.469692	0.0606369	77.5221	10.7165	1.3835	50.132	8.34335	1.07712	1.89424	0.498853	0.0644017	67.7155	11.8306	1.52733	56.0863	11.2434	1.45152	2.16161	0.493241	0.0636772	69.6797	24.8798	3.21197	52	27.5851
10	C97F	53	22.8465	4.53072	0.584914	1.73651	0.7316	0.0944492	65.8011	21.2439	2.74257	24.4872	5.20577	0.672063	2.04999	0.548551	0.0708177	77.4557	11.6213	1.5003	29.8895	6.06295	0.782723	1.70287	0.427706	0.0552167	69.1447	17.184	2.21844	40.6708	7.54442	0.97398	1.74105	0.452153	0.0583727	66.9426	19.5041	2.51797	40.0063	7.75329	1.00095	1.97505	0.657507	0.0848837	78.7547	10.167	1.31256	53	25.741
10	D204F	54	20.779	6.2985	0.813133	1.62277	0.428012	0.0552562	58.8751	22.0222	2.84306	21.5738	5.08445	0.656399	1.70507	0.472173	0.0609572	64.7066	23.1807	2.99261	26.747	6.34214	0.818766	1.54899	0.343345	0.0443257	65.3627	21.2411	2.74221	39.5171	8.38132	1.08202	1.68058	0.507894	0.0655689	52.9074	22.0184	2.84256	38.7818	10.5452	1.36138	1.77842	0.471284	0.0608425	61.4086	31.6203	4.08216	54	23.0332
10	D208F	55	18.0779	4.11791	0.53162	1.60097	0.422321	0.0545214	62.017	21.8344	2.81881	25.6966	5.16333	0.666583	1.75984	0.434307	0.0560688	71.3567	17.6053	2.27283	25.9661	4.73293	0.611018	1.64452	0.38737	0.0500093	64.1417	19.5766	2.52733	43.472	12.0655	1.55765	1.60621	0.336992	0.0435055	50.8553	25.6985	3.31767	40.6891	9.41572	1.21556	1.93864	0.459115	0.0592714	66.3876	15.2282	1.96595	55	23.2468
10	D220F	56	14.4818	3.77823	0.487767	1.67787	0.876326	0.113133	64.0878	21.8706	2.82348	19.5687	4.42496	0.571259	1.54779	0.399303	0.0515497	61.3525	23.9741	3.09505	19.2451	4.5811	0.591417	1.41271	0.275655	0.035587	64.0461	20.3745	2.63034	43.054	9.19082	1.18653	1.66784	0.528628	0.0682456	38.1302	21.9992	2.84009	48.0353	12.3335	1.59224	1.84596	0.582814	0.075241	67.092	15.5946	2.01326	56	17.7652
10	D105F	57	16.6333	2.98976	0.385977	1.63522	0.63823	0.0823952	66.5783	20.8144	2.68712	14.3923	2.74452	0.354316	1.61623	0.42893	0.0553746	69.4325	20.292	2.61969	20.1012	3.88333	0.501335	1.57863	0.317902	0.041041	65.0659	20.6844	2.67035	38.9384	6.36457	0.821663	1.47979	0.282561	0.0364784	43.1459	24.7867	3.19995	41.6343	7.49963	0.968198	1.7138	0.469185	0.0605715	55.9791	25.8433	3.33635	57	17.0423
10	D165F	58	10.5721	1.82882	0.2361	1.96111	0.588672	0.0759972	67.7576	18.2917	2.36145	18.2313	3.59184	0.463705	1.78165	0.420635	0.0543038	69.8949	19.4922	2.51644	19.7866	3.55557	0.459022	1.66058	0.424543	0.0548082	70.1027	18.2604	2.35741	46.1683	11.3562	1.46608	1.67259	0.511034	0.0659742	42.1627	21.5205	2.77828	47.5894	12.5523	1.62049	1.96257	0.532032	0.068685	71.9285	15.7347	2.03134	58	16.1967
10	D166F	59	9.49644	1.91618	0.247377	1.70011	0.584965	0.0755186	67.3245	18.7377	2.41903	17.833	3.34587	0.431951	1.82374	0.551295	0.0711718	72.675	14.1259	1.82365	19.7261	4.39809	0.567791	1.63653	0.409628	0.0528827	68.5062	18.0257	2.32711	48.0211	9.08413	1.17276	1.89928	0.536628	0.0692783	30.3375	18.6364	2.40595	52.0125	13.2279	1.70772	1.92832	0.570408	0.0736394	55.6927	16.5037	2.13062	59	15.6852
10	D45F	60	12.919	2.1872	0.282366	1.43648	0.381239	0.0492177	66.3649	20.7134	2.67408	15.4312	2.27189	0.293299	1.54372	0.327006	0.0422163	57.2549	22.6106	2.91902	15.9781	2.9073	0.375331	1.45909	0.245017	0.0316316	63.8833	21.1413	2.72933	43.5754	10.1014	1.30408	1.58267	0.37094	0.0478882	43.521	20.2899	2.61942	35.5326	8.76226	1.1312	1.60529	0.399628	0.0515917	50.5244	24.3727	3.1465	60	14.7761
10	D25F	61	9.3668	1.36067	0.175661	1.88969	0.806617	0.104134	59.796	23.4147	3.02282	18.1889	3.86825	0.499389	1.64751	0.364268	0.0470268	64.2273	23.0871	2.98054	20.9563	4.74113	0.612077	1.59162	0.444395	0.0573712	67.2182	19.1387	2.4708	42.3755	7.29618	0.941933	1.52583	0.376472	0.0486023	58.214	25.0427	3.233	51.8559	14.3649	1.85449	1.42729	0.306981	0.0396311	53.6091	21.5718	2.7849	61	16.1707
10	D160F	62	9.676	2.39901	0.309711	1.73462	0.721407	0.0931333	60.4014	23.453	3.02777	11.2043	2.95577	0.381588	1.73924	0.520418	0.0671857	64.132	21.8158	2.8164	11.9008	4.15848	0.536858	1.63547	0.351542	0.0453839	61.1194	21.0282	2.71473	36.9919	9.27073	1.19685	1.80753	0.615733	0.0794908	33.4833	19.816	2.55823	43.6445	11.6345	1.502	1.80867	0.55336	0.0714385	72.2106	20.123	2.59787	62	10.9271
10	D171F	63	11.0865	2.0498	0.264628	2.17428	0.739035	0.095409	58.8313	23.0316	2.97337	12.2757	2.14228	0.276567	1.74625	0.422429	0.0545353	63.3565	21.3652	2.75823	10.7774	2.622	0.338499	1.67703	0.375324	0.0484542	61.365	23.6946	3.05896	36.9239	11.2109	1.44732	1.86432	0.542855	0.0700823	47.237	22.4334	2.89614	45.652	8.90766	1.14997	2.23672	0.667252	0.0861419	72.2104	14.9895	1.93513	63	11.3799
10	D173F	64	13.0276	2.01116	0.25964	1.72141	0.706028	0.0911478	59.5027	23.7551	3.06676	13.4236	2.69017	0.347299	1.57879	0.315067	0.040675	58.5695	25.7413	3.32319	13.7126	2.47747	0.31984	1.78286	0.395969	0.0511194	65.3127	20.1876	2.60621	26.1168	6.28111	0.810888	1.58948	0.379266	0.0489631	46.596	19.8721	2.56547	40.1857	10.9473	1.41329	1.90316	0.621462	0.0802304	68.7385	18.454	2.3824	64	13.388
10	D276F	65	11.9561	2.21638	0.286134	1.68537	0.513356	0.0662739	59.9906	22.3814	2.88943	11.5557	2.49229	0.321753	1.52064	0.283494	0.0365989	51.5031	25.6914	3.31674	11.1672	3.01831	0.389662	1.58345	0.374129	0.0482999	53.9687	21.6705	2.79765	13.0711	4.555	0.588048	1.48809	0.257731	0.0332729	43.8681	22.6643	2.92595	25.9271	10.3589	1.33733	1.65989	0.374042	0.0482887	59.8081	21.8521	2.8211	65	11.5597
10	D284F	66	10.385	2.12093	0.273811	1.94458	0.890125	0.114915	49.3551	25.266	3.26183	8.89173	1.92992	0.249151	1.55222	0.297555	0.0384142	56.4832	25.2913	3.26509	13.4156	3.5616	0.4598	1.66726	0.410851	0.0530407	52.0794	21.7733	2.81092	13.6074	3.10953	0.401439	1.49297	0.26987	0.0348401	55.298	24.4226	3.15294	15.2525	3.24609	0.419068	1.57305	0.392828	0.0507139	54.7831	25.6118	3.30647	66	10.8974
10	D273F	67	8.6162	1.87737	0.242368	1.8813	0.83535	0.107843	63.9457	23.1569	2.98955	12.9318	3.56891	0.460745	1.47069	0.312049	0.0402853	63.6543	21.5804	2.78601	17.9959	3.98023	0.513846	1.59614	0.45397	0.0586073	64.7247	20.6438	2.6651	17.967	8.17289	1.05512	1.47217	0.317272	0.0409597	50.5692	25.6228	3.30789	17.3149	4.02858	0.520088	1.55894	0.359742	0.0464425	63.4313	19.9277	2.57265	67	13.1813
5	D323F	55	19.2835	3.98355	0.514274	1.92171	0.390904	0.0504655	68.2766	18.9482	2.44621	19.887	3.23604	0.41777	1.90875	0.550606	0.0710829	73.1456	15.8667	2.04838	18.8031	3.72407	0.480775	1.74377	0.432024	0.0557741	68.1857	17.806	2.29874																			55	19.3245
5	D328F	56	22.2838	5.00617	0.646293	2.00604	0.593283	0.0765925	72.1042	14.5244	1.8751	18.8707	3.16628	0.408765	1.79077	0.414864	0.0535588	72.3324	12.6685	1.6355	21.3904	5.61581	0.724998	1.5917	0.36474	0.0470878	61.0936	22.9943	2.96855																			56	20.8483
5	D329F	57	18.1266	3.70849	0.478764	1.94732	0.38641	0.0498853	63.8021	15.1319	1.95351	18.1599	3.25142	0.419756	2.03425	0.443888	0.0573056	75.031	14.7736	1.90726	21.7506	4.70983	0.608036	1.95465	0.399785	0.051612	65.6527	18.1365	2.34141																			57	19.3457
5	D335F	58	14.9383	2.70565	0.349298	1.89238	0.440345	0.0568483	69.0142	19.667	2.539	15.029	2.9596	0.382083	1.78648	0.319527	0.0412507	68.8013	17.089	2.20618	18.6876	3.53799	0.456753	1.77542	0.405295	0.0523233	66.3671	18.7124	2.41576																			58	16.2183
5	D341F	59	12.2425	2.67372	0.345176	1.47006	0.324148	0.0418474	56.0481	23.1801	2.99254	15.8471	2.90723	0.375322	1.79257	0.415827	0.0536831	66.8855	18.4433	2.38103	14.5522	3.84837	0.496823	1.54631	0.313717	0.0405007	59.0457	17.1409	2.21287																			59	14.2139
5	D337F	60	11.7375	2.53913	0.3278	1.55701	0.301678	0.0389465	56.957	23.7388	3.06467	15.6092	3.0149	0.389222	1.79336	0.360781	0.0465766	63.5226	19.6197	2.53289	13.7391	3.22197	0.415955	1.59538	0.311118	0.0401651	59.0692	20.0742	2.59156																			60	13.6953
5	D339F	61	9.81149	2.04426	0.263912	1.50333	0.303567	0.0391904	55.5784	26.7871	3.4582	12.6651	2.70544	0.349271	1.63536	0.285752	0.0368905	54.8238	21.9742	2.83686	9.38289	2.40341	0.310279	1.52954	0.326661	0.0421717	60.1252	21.0201	2.71369																			61	10.6198
5	D342F	62	7.44568	1.41576	0.182774	1.64347	0.401376	0.0518174	59.7564	23.5928	3.04582	13.692	2.56132	0.330665	1.75852	0.459457	0.0593156	62.724	20.1281	2.59853	14.4874	4.38156	0.565657	1.65128	0.396425	0.0511783	59.0692	23.596	3.04623																			62	11.875
5	D343F	63	11.1972	1.87806	0.242456	1.34779	0.214033	0.0276315	53.2601	21.6626	2.79663	11.5143	2.53756	0.327598	1.62373	0.372547	0.0480956	54.0492	22.0701	2.84924	8.87211	2.12568	0.274425	1.41695	0.273568	0.0353175	52.4324	19.2903	2.49037																			63	10.5279
5	D345F	64	12.3647	1.93834	0.250238	1.42726	0.26949	0.0347911	57.2612	23.8234	3.07559	11.0286	1.73413	0.223875	1.52769	0.320508	0.0413774	42.6685	23.3597	3.01572	9.52424	2.43897	0.31487	1.53936	0.3522	0.0454689	48.424	21.056	2.71831																			64	10.9725
5	D346F	65	11.5756	2.29546	0.296343	1.46849	0.300148	0.038749	51.3316	25.7189	3.32029	14.685	3.00701	0.388204	1.71295	0.328622	0.0424249	63.3592	22.7565	2.93785	14.7373	3.05149	0.393946	1.50745	0.318392	0.0411043	57.5963	21.5528	2.78245																			65	13.666
5	D349F	66	12.3171	2.14488	0.276903	1.48656	0.269156	0.0347479	52.6532	22.681	2.9281	13.7439	2.09081	0.269923	1.6723	0.400259	0.0516733	51.3182	26.1157	3.37152	13.4845	2.5813	0.333244	1.52757	0.284668	0.0367505	62.9378	20.5034	2.64698																			66	13.1818
[truncated: 26 more columns]

## Sheet: matrix data
cartilage and region		lower jaw			ceratohyal		lower jaw all	ceratohyal all	branchial arch
specimen	stage	proximal	middle	distal	proximal	distal
C64F	47	11.8622	9.59937	11.7368	7.9465	12.6194	11.1886	9.82231	12.2757
C68F	49	14.2207	21.9307	11.3796	11.7655	8.592	15.9492	10.1787	8.39463
C58F	50	14.8246	18.9368	12.6769	8.355	10.4615	15.5308	9.40825	11.4841
C54F	51	18.3673	17.4529	13.1059	9.6145	17.173	15.653	13.3938	7.96746
C53F	52	12.8391	16.369	16.6251	7.6855	5.7405	15.7212	6.713	8.4885
C97F	53	17.9415	16.6804	14.3154	12.73	8.69	15.7835	13.923	10.8211
D204F	54	19.2093	24.7174	17.4344	8.924	8.68	20.3613	8.802	7.60232
D208F	55	16.4598	12.6786	15.3328	8.27	9.955	24.8632	15.4913	11.5468
D220F	56	16.1691	17.4509	17.824	7.803	9.299	31.142	15.3918	24.2242
D105F	57	25.9097	22.3156	23.3573	5.9185	7.6505	23.8445	6.7845	7.39651
D165F	58	57.4413	58.7754	67.7736	6.5515	6.4735	62.5726	6.5125	5.8585
D166F	59	59.1801	36.2101	70.1451	8.416	7.612	57.3222	8.014	7.4625
D45F	60	41.2478	45.9372	57.9826	7.0815	8.2985	49.1914	7.69
D25F	61	56.0207	45.8415	73.7617	7.7265	7.616	60.6264	7.67125
D160F	62	81.5129	71.9027	66.0343	8.4595	10.917	71.6371	9.68825
D171F	63	71.1841	79.9026	92.4261	9.7025	6.917	82.0629	8.30975
D173F	64	77.5768	57.0285	72.9951	7.4495	6.658	70.0938	7.05375
D276F	65	73.2298	50.0535	73.877	32.593	41.12	66.0031	36.542
D284F	66	62.8622	43.0837	74.9807	78.9799	57.7375	61.6083	70.8515
D273F	67	65.7913	42.8659	66.2722	71.0235	72.1842	59.9456	71.499
