# Supplementary material for: The cellular basis of cartilage growth and shape change in larval and metamorphosing Xenopus frogs
Source: PLoS One. 2023 Jan 12;18(1):e0277110. doi: 10.1371/journal.pone.0277110 (PMC9836273; doi:10.1371/journal.pone.0277110)
Supplement: S4 Table — (XLSX) [file pone.0277110.s007.xlsx]

## Sheet: Sheet1
Stage	Specimen_slide_row_section number	cartilage	N recently divided cells	N cells showing signs of nuclear fragmentation	N other cells	N total cells
46	XL2002	CH	11	0	97	108
46	XL1630	CH	7	0	94	101
48	NF48f1_2_1_3	CH	13	2	116	131
50	NF50f1_2_1_8	CH	28	0	100	128
50	NF50f2_2_1_5	CH	12	2	71	85
53	NF53f1_3_2_4	CH	27	2	137	166
53	NF53f2_4_2_9	CH	27	0	129	156
53	NF53f3_2_3_3	CH	20	1	89	110
54	NF54f1_3_2_4	CH	25	6	123	154
54	NF54f2_3_1_5	CH	93	12	272	377
55	NF55f1_5_1_5	CH	85	5	348	438
56.5	M72f_8_1_3	CH	71	60	236	367
59	M20f_6_1_7	CH	85	24	234	343
59	M73f_5_2_1	CH	37	15	103	155
62	M66f_5_1_6	CH	98	69	164	331
62.5	M68f_5_2_5	CH	124	45	260	429
63	M69f_4_2_6	CH	165	63	226	454
64	M1	CH	200	10	462	672
65	M76	CH	181	3	372	556
66	M77F	CH	45	0	401	446
46	XL2002	LJ	10	1	88	99
48	NF48F1	LJ	47	0	101	148
50	NF50F1	LJ	47	0	112	159
50	NF50F2	LJ	30	2	148	180
53	NF53F1	LJ	124	0	208	332
53	NF53F2	LJ	55	3	194	252
53	Nf53F3	LJ	89	1	178	268
54	NF54F1	LJ	129	0	262	391
54	M25	LJ	66	2	205	273
55	NF55F1	LJ	162	1	296	459
56.5	M72	LJ	189	4	318	511
59	M20	LJ	543	10	524	1077
59	M73	LJ	162	2	320	484
62	M66	LJ	393	4	753	1150
62.5	M68	LJ	612	4	717	1333
63	M69	LJ	514	13	1341	1868
64	M1	LJ	76	1	215	292
65	M76	LJ	641	7	792	1440
66	M77F	LJ	58	1	380	439
